# Supplementary material for: 6-Chloro-N 4-methyl-N 4-phenyl­pyrimidine-4,5-diamine
Source: Acta Crystallogr Sect E Struct Rep Online. 2011 Jul 23;67(Pt 8):o2089. doi: 10.1107/S1600536811028303 (PMC3213532; doi:10.1107/S1600536811028303)
Supplement: Supplementary file 2 [file e-67-o2089-Isup2.hkl]

# 
# h,k,l, Fc-squared, Fo-squared, sigma(Fo-squared) and status flag 
# 
data_I
_shelx_title ' 110531 in P2(1)/c' 
_shelx_refln_list_code          4 
_shelx_F_calc_maximum      201.46 
_exptl_crystal_F_000       488.00 
_reflns_d_resolution_high  0.7702 
 
loop_ 
 _symmetry_equiv_pos_as_xyz 
 'x, y, z' 
 '-x, y+1/2, -z+1/2' 
 '-x, -y, -z' 
 'x, -y-1/2, z-1/2' 
 
_cell_length_a     9.5887 
_cell_length_b     9.9480 
_cell_length_c    12.6710 
_cell_angle_alpha  90.000 
_cell_angle_beta  109.630 
_cell_angle_gamma  90.000 
 
_shelx_F_squared_multiplier     1.000 
 
loop_ 
 _refln_index_h 
 _refln_index_k 
 _refln_index_l 
 _refln_F_squared_calc 
 _refln_F_squared_meas 
 _refln_F_squared_sigma 
 _refln_observed_status 
   2   0   0      137.81      130.69      2.76 o 
   3   0   0     2923.71     2901.39     38.49 o 
   4   0   0      639.22      617.79      6.69 o 
   5   0   0      265.11      246.89      4.54 o 
   6   0   0        0.13        0.97      1.00 o 
   7   0   0       23.57       27.62      1.69 o 
   8   0   0      139.79      154.73      4.93 o 
   9   0   0      325.55      315.23      9.10 o 
  10   0   0       13.57       17.17      2.32 o 
  11   0   0        1.17        1.59      2.61 o 
   1   1   0     2187.57     2125.58     17.69 o 
   2   1   0     1033.31      983.18      7.56 o 
   3   1   0      345.20      335.73      2.59 o 
   4   1   0      499.81      472.72      3.87 o 
   5   1   0      103.63      127.73      1.57 o 
   6   1   0      316.55      322.22      3.32 o 
   7   1   0      330.14      319.55      3.62 o 
   8   1   0        0.85        0.75      0.93 o 
   9   1   0      137.23      131.25      3.00 o 
  10   1   0        0.74        3.12      1.04 o 
  11   1   0       48.32       48.62      2.17 o 
   0   2   0     1985.64     1921.58     32.71 o 
   1   2   0      166.93      182.03      2.13 o 
   2   2   0      251.28      234.96      2.22 o 
   3   2   0        9.02        6.60      1.02 o 
   4   2   0     2177.08     2305.41     20.86 o 
   5   2   0      399.86      441.20      4.02 o 
   6   2   0      188.75      203.51      2.36 o 
   7   2   0       17.92       16.92      1.22 o 
   8   2   0       38.61       38.28      1.52 o 
   9   2   0        2.59        2.47      1.24 o 
  10   2   0        1.11        0.71      1.05 o 
  11   2   0        0.40       -0.01      1.18 o 
   1   3   0     1919.31     1881.57     18.43 o 
   2   3   0     1328.48     1259.53     12.27 o 
   3   3   0     1352.20     1342.30     12.71 o 
   4   3   0      255.31      266.78      2.82 o 
   5   3   0      962.43     1028.52      9.16 o 
   6   3   0      242.57      247.06      3.15 o 
   7   3   0      142.87      138.39      2.29 o 
   8   3   0        1.37        0.87      0.93 o 
   9   3   0        0.46       -0.18      0.84 o 
  10   3   0        1.13        1.15      1.28 o 
  11   3   0        6.75        4.22      1.58 o 
   0   4   0     5897.31     5646.58     71.02 o 
   1   4   0      218.03      205.20      2.20 o 
   2   4   0       82.32       86.32      1.50 o 
   3   4   0      291.26      273.92      2.83 o 
   4   4   0      398.84      376.25      4.51 o 
   5   4   0     1048.96     1025.71     10.53 o 
   6   4   0       82.79       79.93      2.71 o 
   7   4   0        0.75        1.22      1.09 o 
   8   4   0       43.98       49.11      1.80 o 
   9   4   0      153.42      149.96      3.10 o 
  10   4   0       28.24       29.46      2.05 o 
  11   4   0        2.01        1.95      1.52 o 
   1   5   0      297.07      402.21      4.31 o 
   2   5   0      174.63      159.52      2.26 o 
   3   5   0      383.40      376.25      2.90 o 
   4   5   0      166.79      156.81      4.36 o 
   5   5   0        9.43       10.18      1.28 o 
   6   5   0      127.96      127.94      2.64 o 
   7   5   0      166.06      163.90      3.25 o 
   8   5   0       12.48       11.99      2.66 o 
   9   5   0       28.26       27.86      2.61 o 
  10   5   0        1.91        2.52      1.97 o 
   0   6   0       54.55       60.26      0.95 o 
   1   6   0        7.13        6.17      1.16 o 
   2   6   0      440.30      461.86      5.25 o 
   3   6   0       47.84       54.10      1.50 o 
   4   6   0       59.01       56.31      1.04 o 
   5   6   0       92.57       98.83      2.89 o 
   6   6   0       10.61       11.43      1.59 o 
   7   6   0       38.84       35.18      1.75 o 
   8   6   0       24.93       20.63      3.53 o 
   9   6   0        3.14        2.37      1.36 o 
  10   6   0        0.13        1.21      1.54 o 
   1   7   0      132.94      122.54      2.07 o 
   2   7   0       34.48       35.12      3.07 o 
   3   7   0      260.78      257.01      3.26 o 
   4   7   0      107.98      116.74      2.29 o 
   5   7   0      548.47      536.09      5.45 o 
   6   7   0      331.68      339.22      3.94 o 
   7   7   0       37.99       35.84      1.30 o 
   8   7   0        0.06        0.18      1.03 o 
   9   7   0        1.19        0.64      1.33 o 
   0   8   0       81.65       70.20      3.64 o 
   1   8   0       36.24       37.21      1.98 o 
   2   8   0      264.45      256.18      3.99 o 
   3   8   0      105.38      100.90      2.57 o 
   4   8   0        8.00        6.12      1.27 o 
   5   8   0      146.72      137.09      3.11 o 
   6   8   0      166.14      170.55      1.98 o 
   7   8   0       43.39       43.84      2.42 o 
   8   8   0       24.70       26.71      1.75 o 
   9   8   0       23.10       21.98      2.16 o 
   1   9   0      103.36       92.92      2.54 o 
   2   9   0      226.49      216.87      3.52 o 
   3   9   0      150.73      145.67      3.53 o 
   4   9   0       33.39       39.34      1.98 o 
   5   9   0        6.95        8.42      1.63 o 
   6   9   0        0.07        0.21      1.21 o 
   7   9   0        1.85        1.91      1.50 o 
   8   9   0        5.43        4.32      2.26 o 
   0  10   0       11.68        8.66      3.01 o 
   1  10   0        0.47        0.47      0.63 o 
   2  10   0      153.45      136.06      5.46 o 
   3  10   0        7.78        6.55      1.33 o 
   4  10   0        0.83        1.27      1.28 o 
   5  10   0       10.18        8.19      1.27 o 
   6  10   0        1.67        1.37      1.09 o 
   7  10   0        0.01        1.56      1.37 o 
   1  11   0        1.98        3.98      2.21 o 
   2  11   0        3.51        3.67      2.07 o 
   3  11   0        2.67        2.92      0.87 o 
   4  11   0       23.18       23.18      2.32 o 
   5  11   0        0.71        0.14      0.90 o 
   6  11   0       12.00       13.24      1.48 o 
   0  12   0       25.24       23.99      7.41 o 
   1  12   0        5.96       10.10      2.42 o 
   2  12   0        0.29       -1.97      2.61 o 
   3  12   0        1.68        0.82      2.35 o 
   4  12   0        2.09        3.80      2.09 o 
 -11   1   1       21.07       24.86      1.34 o 
 -10   1   1       39.34       40.22      1.94 o 
  -9   1   1      112.44       97.99      3.14 o 
  -8   1   1      955.07      954.22      9.54 o 
  -7   1   1      211.22      208.52      2.45 o 
  -6   1   1      428.19      443.54      5.13 o 
  -5   1   1       66.81       63.69      1.15 o 
  -4   1   1      330.67      387.43      3.59 o 
  -3   1   1      977.55      949.77      7.00 o 
  -2   1   1      883.87      835.51      6.73 o 
  -1   1   1     2208.31     2097.71     14.72 o 
   1   1   1     1172.37     1149.58      8.93 o 
   2   1   1      255.59      247.65      2.66 o 
   3   1   1     1607.31     1664.99     14.40 o 
   4   1   1       26.37       24.34      1.41 o 
   5   1   1      380.06      427.15      6.43 o 
   6   1   1      707.36      685.93      7.50 o 
   7   1   1       86.90       79.43      1.92 o 
   8   1   1       12.87       19.56      2.21 o 
   9   1   1      138.45      135.62      3.04 o 
  10   1   1       18.73       12.55      1.94 o 
  11   1   1        0.10        0.06      1.04 o 
 -11   2   1        5.84        5.41      1.26 o 
 -10   2   1       93.42       93.97      2.28 o 
  -9   2   1       29.92       33.52      1.43 o 
  -8   2   1       97.85       99.83      1.97 o 
  -7   2   1        3.28        3.71      1.43 o 
  -6   2   1      226.00      237.63      2.70 o 
  -5   2   1     1637.23     1606.98     14.62 o 
  -4   2   1      666.32      647.13      5.04 o 
  -3   2   1       53.36       55.25      0.95 o 
  -2   2   1     2514.28     2396.32     23.88 o 
  -1   2   1      562.74      539.06      3.12 o 
   0   2   1     4648.70     4347.46     49.31 o 
   1   2   1      868.40      836.86      6.37 o 
   2   2   1      457.75      461.41      4.59 o 
   3   2   1      260.46      256.05      2.43 o 
   4   2   1      207.22      178.54      2.13 o 
   5   2   1      162.32      145.37      2.14 o 
   6   2   1      341.84      336.80      3.94 o 
   7   2   1        7.88        7.17      1.11 o 
   8   2   1      272.38      269.79      3.62 o 
   9   2   1       94.30       96.35      2.28 o 
  10   2   1        1.28        0.82      1.41 o 
  11   2   1        0.55        1.99      1.23 o 
 -11   3   1        4.83        4.01      1.28 o 
 -10   3   1       25.62       26.04      1.57 o 
  -9   3   1        8.27        5.67      1.57 o 
  -8   3   1       69.19       72.43      1.99 o 
  -7   3   1      125.92      121.16      2.06 o 
  -6   3   1       57.72       55.04      2.32 o 
  -5   3   1        2.58        2.40      0.68 o 
  -4   3   1     1255.78     1296.09     12.72 o 
  -3   3   1     1988.73     2022.74     20.06 o 
  -2   3   1      615.39      572.23      4.02 o 
  -1   3   1     1810.01     1669.96     35.63 o 
   0   3   1       32.82       30.01      0.61 o 
   1   3   1      346.18      323.19      2.70 o 
   2   3   1     3808.37     3819.22     45.02 o 
   3   3   1       81.94       97.64      1.64 o 
   4   3   1       11.76       16.07      1.09 o 
   5   3   1        0.39        0.10      0.72 o 
   6   3   1       25.90       26.43      1.70 o 
   7   3   1       44.85       46.70      2.59 o 
   8   3   1       13.60       16.30      1.73 o 
   9   3   1       27.47       27.18      1.54 o 
  10   3   1        4.49        6.05      1.41 o 
  11   3   1       37.44       39.95      2.09 o 
 -11   4   1        3.91        2.12      1.29 o 
 -10   4   1        0.07       -0.38      1.46 o 
  -9   4   1       11.14       13.96      2.11 o 
  -8   4   1       20.29       21.48      1.55 o 
  -7   4   1        0.00        0.11      0.77 o 
  -6   4   1        1.33        0.82      0.97 o 
  -5   4   1        0.79        0.34      0.81 o 
  -4   4   1       12.77       10.10      1.79 o 
  -3   4   1       49.28       44.63      0.63 o 
  -2   4   1        2.88        4.96      1.23 o 
  -1   4   1        1.02        4.11      0.91 o 
   0   4   1      306.58      327.31      2.70 o 
   1   4   1        1.07        1.42      0.34 o 
   2   4   1      154.05      159.96      1.98 o 
   3   4   1        3.99        4.78      0.84 o 
   4   4   1       42.18       52.35      2.22 o 
   5   4   1       32.26       35.24      1.30 o 
   6   4   1        0.03       -0.05      0.93 o 
   7   4   1        1.60        1.15      1.04 o 
   8   4   1       11.78       13.32      1.52 o 
   9   4   1       41.82       39.37      1.76 o 
  10   4   1        3.26        0.35      1.52 o 
 -11   5   1        6.87        6.13      2.00 o 
 -10   5   1        1.23        0.27      1.38 o 
  -9   5   1        1.33        1.04      0.86 o 
  -8   5   1       73.73       71.15      2.41 o 
  -7   5   1      217.99      203.91      3.76 o 
  -6   5   1       87.52       78.37      1.65 o 
  -5   5   1        4.13        5.57      0.83 o 
  -4   5   1       85.26       88.40      1.27 o 
  -3   5   1      500.07      475.77      4.30 o 
  -2   5   1      253.57      287.24      3.01 o 
  -1   5   1       38.90       43.04      0.88 o 
   0   5   1      121.93      163.31      1.57 o 
   1   5   1      870.97      951.56      9.78 o 
   2   5   1       70.29       59.51      1.40 o 
   3   5   1        3.15        2.84      1.25 o 
   4   5   1        0.47       -0.43      1.05 o 
   5   5   1       54.53       52.04      2.15 o 
   6   5   1       15.74       16.21      1.99 o 
   7   5   1       37.91       31.36      5.53 o 
   8   5   1       38.92       37.11      4.34 o 
   9   5   1        4.38        2.56      1.77 o 
  10   5   1        0.04        0.03      1.44 o 
 -10   6   1       15.52       13.71      2.29 o 
  -9   6   1       16.54       21.33      1.91 o 
  -8   6   1        6.25        7.61      1.21 o 
  -7   6   1       11.83        9.47      0.94 o 
  -6   6   1       16.44       20.14      1.39 o 
  -5   6   1      796.41      792.54      7.10 o 
  -4   6   1      178.15      169.87      1.79 o 
  -3   6   1      242.47      246.44      5.01 o 
  -2   6   1       92.65       73.35      1.89 o 
  -1   6   1     1348.21     1453.78     14.23 o 
   0   6   1     1819.38     1861.86     16.95 o 
   1   6   1      719.06      761.77      8.26 o 
   2   6   1        4.78        9.73      0.97 o 
   3   6   1      369.97      365.99      3.59 o 
   4   6   1       17.22       18.72      1.68 o 
   5   6   1        8.04        5.44      1.45 o 
   6   6   1      216.02      209.77      3.51 o 
   7   6   1       15.67       15.16      1.93 o 
   8   6   1       97.70       92.73      3.66 o 
   9   6   1       65.02       63.96      2.49 o 
  10   6   1        9.35        8.53      2.03 o 
 -10   7   1        9.22        6.97      1.54 o 
  -9   7   1        2.59        2.10      0.85 o 
  -8   7   1       53.51       51.10      1.54 o 
  -7   7   1       68.16       65.53      1.75 o 
  -6   7   1      163.08      169.04      2.25 o 
  -5   7   1        7.76       10.80      1.07 o 
  -4   7   1      174.85      184.04      4.46 o 
  -3   7   1      850.80      796.80      7.58 o 
  -2   7   1      150.94      150.59      2.36 o 
  -1   7   1      211.39      194.06      2.39 o 
   0   7   1        0.18        1.12      0.46 o 
   1   7   1       19.53       28.73      1.69 o 
   2   7   1      242.94      225.94      3.41 o 
   3   7   1       63.15       58.96      1.79 o 
   4   7   1      671.40      674.96     10.67 o 
   5   7   1      102.05       92.01      4.02 o 
   6   7   1       87.35       88.01      2.61 o 
   7   7   1        0.17       -0.82      1.50 o 
   8   7   1        4.09        4.01      1.84 o 
   9   7   1        0.45        0.29      1.98 o 
  -9   8   1        0.72       -0.40      1.25 o 
  -8   8   1        4.45        3.96      1.46 o 
  -7   8   1       24.72       18.56      2.34 o 
  -6   8   1        8.79        8.85      1.31 o 
  -5   8   1       49.83       49.40      2.57 o 
  -4   8   1        3.45        3.80      0.88 o 
  -3   8   1      294.83      296.33      3.79 o 
  -2   8   1      163.23      163.02      3.65 o 
  -1   8   1       56.54       45.28      3.78 o 
   0   8   1        6.19        4.21      0.96 o 
   1   8   1        1.78        0.66      1.13 o 
   2   8   1      115.66      100.48      2.61 o 
   3   8   1      271.49      250.68      3.64 o 
   4   8   1      311.62      317.46      4.49 o 
   5   8   1       80.91       82.18      2.51 o 
   6   8   1       17.62       19.70      3.63 o 
   7   8   1       11.78       12.82      2.46 o 
   8   8   1        4.51        5.78      2.44 o 
  -8   9   1        2.18        2.51      1.15 o 
  -7   9   1        0.46        0.76      1.32 o 
  -6   9   1        2.14        2.83      1.04 o 
  -5   9   1       32.63       34.40      1.86 o 
  -4   9   1       20.86       25.77      1.19 o 
  -3   9   1       60.91       61.78      2.74 o 
  -2   9   1      255.49      260.38      5.69 o 
  -1   9   1       82.38       90.01      4.34 o 
   0   9   1        2.35        0.94      1.51 o 
   1   9   1       35.54       28.97      3.06 o 
   2   9   1      196.82      200.67      4.27 o 
   3   9   1       71.28       75.31      2.44 o 
   4   9   1        5.57        4.63      1.36 o 
   5   9   1       50.31       45.32      2.70 o 
   6   9   1       70.44       71.56      4.49 o 
   7   9   1        1.32       -0.18      1.52 o 
   8   9   1       18.58       23.92      3.05 o 
  -7  10   1        7.07        5.57      1.61 o 
  -6  10   1       10.00        9.71      1.27 o 
  -5  10   1       79.58       85.66      2.25 o 
  -4  10   1       44.47       46.23      1.85 o 
  -3  10   1        5.57        6.21      1.35 o 
  -2  10   1        7.23        6.46      1.16 o 
  -1  10   1        0.04        0.50      0.49 o 
   0  10   1       73.25       76.42      3.89 o 
   1  10   1       22.26       21.60      2.94 o 
   2  10   1       12.96       10.37      0.90 o 
   3  10   1       32.78       34.65      2.37 o 
   4  10   1       31.93       37.73      2.22 o 
   5  10   1       73.65       80.94      4.39 o 
   6  10   1       46.25       57.50      2.90 o 
   7  10   1        0.01       -0.21      1.54 o 
  -6  11   1       24.53       15.63      2.96 o 
  -5  11   1        8.38        9.56      1.84 o 
  -4  11   1        0.11        1.31      0.93 o 
  -3  11   1       25.86       24.34      1.28 o 
  -2  11   1       51.82       50.14      4.14 o 
  -1  11   1       70.80       74.14      4.43 o 
   0  11   1        0.21        0.44      2.36 o 
   1  11   1       44.76       40.77      2.91 o 
   2  11   1      147.23      124.51     11.31 o 
   3  11   1       61.77       59.16      3.01 o 
   4  11   1        6.37        6.05      1.49 o 
   5  11   1       10.98        9.52      1.55 o 
  -4  12   1        1.81        1.00      2.47 o 
  -3  12   1        5.73        7.04      2.43 o 
  -2  12   1        0.00        3.56      1.90 o 
  -1  12   1       16.93       17.80      3.53 o 
   0  12   1        3.44        2.68      1.82 o 
   1  12   1        0.02        0.58      1.96 o 
   2  12   1        5.82        2.87      2.20 o 
   3  12   1        2.80        3.64      2.05 o 
   4  12   1        8.79       10.55      4.40 o 
 -12   0   2        0.66        0.08      1.44 o 
 -11   0   2       49.25       50.73      2.76 o 
 -10   0   2       30.74       31.69      2.57 o 
  -9   0   2      175.64      176.26      6.59 o 
  -8   0   2      255.45      259.21      3.75 o 
  -7   0   2        0.30        1.08      0.92 o 
  -6   0   2      318.30      323.39      4.58 o 
  -5   0   2     2606.00     2479.98     35.41 o 
  -4   0   2     2200.16     2456.98     30.29 o 
  -3   0   2     2030.28     2050.02     31.92 o 
  -2   0   2     9939.08     8299.67    369.49 o 
  -1   0   2     1327.71     1317.66      9.95 o 
   0   0   2      434.28      436.14      9.10 o 
   1   0   2    40586.64    27483.39    694.53 o 
   2   0   2      789.37      797.92     22.10 o 
   3   0   2        1.02        0.74      1.13 o 
   4   0   2     1639.94     1672.35     21.26 o 
   5   0   2      129.61      127.90      3.48 o 
   6   0   2       30.52       23.77      3.77 o 
   7   0   2      356.36      361.99      7.72 o 
   8   0   2      212.39      217.67      5.48 o 
   9   0   2      291.05      297.11      9.36 o 
  10   0   2       32.33       30.82      2.56 o 
  11   0   2       20.50       14.20      3.01 o 
 -12   1   2       24.35       22.53      1.46 o 
 -11   1   2       28.29       29.02      1.24 o 
 -10   1   2       83.80       80.34      1.87 o 
  -9   1   2      133.03      126.01      2.54 o 
  -8   1   2      782.51      745.72      7.14 o 
  -7   1   2       36.96       36.17      1.02 o 
  -6   1   2      120.40      122.90      1.38 o 
  -5   1   2      208.81      233.28      1.78 o 
  -4   1   2      564.38      596.66      4.24 o 
  -3   1   2      456.25      460.69      3.32 o 
  -2   1   2      201.29      185.46      1.79 o 
  -1   1   2      404.59      398.16      2.02 o 
   0   1   2     6779.17     6253.97     62.03 o 
   1   1   2      402.33      385.98      3.40 o 
   2   1   2        0.19        0.74      0.69 o 
   3   1   2      338.91      334.59      3.29 o 
   4   1   2        8.59       11.03      1.18 o 
   5   1   2        9.73        8.09      1.58 o 
   6   1   2        8.14        7.45      1.47 o 
   7   1   2      203.40      207.21      3.64 o 
   8   1   2       66.09       63.22      2.34 o 
   9   1   2        0.25       -0.26      1.26 o 
  10   1   2        8.87        6.50      1.40 o 
  11   1   2       12.11        7.65      2.05 o 
 -11   2   2        2.17        2.03      1.06 o 
 -10   2   2       34.51       32.89      1.72 o 
  -9   2   2        0.00        0.60      0.89 o 
  -8   2   2       41.23       39.54      1.20 o 
  -7   2   2        7.68        9.21      1.04 o 
  -6   2   2        1.27        0.56      0.67 o 
  -5   2   2     1990.82     2250.42     23.19 o 
  -4   2   2      453.69      493.60      3.54 o 
  -3   2   2     1288.77     1303.97      9.86 o 
  -2   2   2      634.87      658.91      5.87 o 
  -1   2   2      597.58      586.41      3.48 o 
   0   2   2     1406.80     1404.25     10.17 o 
   1   2   2      105.79       92.19      2.49 o 
   2   2   2     1027.17     1087.21      9.17 o 
   3   2   2      945.12      987.61      8.30 o 
   4   2   2       11.87        9.14      1.02 o 
   5   2   2      773.40      776.03      8.02 o 
   6   2   2        1.85        0.65      1.48 o 
   7   2   2        1.16        1.08      1.17 o 
   8   2   2       18.17       17.99      2.76 o 
   9   2   2        1.54        1.36      1.33 o 
  10   2   2        6.85        5.43      1.53 o 
 -11   3   2        8.96        6.83      1.32 o 
 -10   3   2        4.60        3.62      1.15 o 
  -9   3   2       22.77       20.66      1.31 o 
  -8   3   2       68.50       66.65      2.45 o 
  -7   3   2       69.41       68.46      1.39 o 
  -6   3   2        0.25        0.75      0.85 o 
  -5   3   2        7.91        8.45      0.75 o 
  -4   3   2      814.32      902.73      7.27 o 
  -3   3   2     1151.27     1201.24      8.47 o 
  -2   3   2     1203.60     1200.48      8.25 o 
  -1   3   2      621.76      602.64      4.23 o 
   0   3   2       41.10       41.53      0.65 o 
   1   3   2      147.43      156.42      2.48 o 
   2   3   2     1302.25     1290.20     11.14 o 
   3   3   2       39.96       25.72      1.03 o 
   4   3   2       91.41       98.92      1.90 o 
   5   3   2      154.64      151.74      2.54 o 
   6   3   2      204.55      197.36      3.12 o 
   7   3   2       93.72       92.98      2.12 o 
   8   3   2       59.37       52.10      2.50 o 
   9   3   2        5.97        3.25      1.42 o 
  10   3   2        0.40        1.73      1.28 o 
 -11   4   2       23.07       14.31      1.91 o 
 -10   4   2       24.84       28.00      1.59 o 
  -9   4   2       45.87       48.21      3.66 o 
  -8   4   2      107.81      105.27      1.75 o 
  -7   4   2       93.02       91.18      2.32 o 
  -6   4   2      160.38      152.99      1.83 o 
  -5   4   2      336.14      312.45      3.12 o 
  -4   4   2      343.80      316.02      2.37 o 
  -3   4   2      240.14      231.23      1.74 o 
  -2   4   2      318.86      308.45      3.32 o 
  -1   4   2      853.84      795.14      5.93 o 
   0   4   2      451.02      449.84      3.04 o 
   1   4   2     1927.03     1981.63     23.32 o 
   2   4   2       27.50       34.25      1.36 o 
   3   4   2      268.00      287.92      3.10 o 
   4   4   2      519.97      496.68      5.05 o 
   5   4   2      201.14      186.43      2.65 o 
   6   4   2      157.92      147.47      2.51 o 
   7   4   2       44.20       44.94      1.87 o 
   8   4   2       60.35       66.55      2.30 o 
   9   4   2       29.14       31.29      1.83 o 
  10   4   2       10.98        9.15      1.57 o 
 -11   5   2       53.32       47.86      2.34 o 
 -10   5   2       21.31       23.93      1.20 o 
  -9   5   2       62.90       56.88      1.42 o 
  -8   5   2      325.60      305.24      3.88 o 
  -7   5   2       70.42       72.64      1.38 o 
  -6   5   2       82.07       74.71      1.38 o 
  -5   5   2       24.52       26.43      0.74 o 
  -4   5   2       10.88       14.16      0.64 o 
  -3   5   2      454.58      421.78      5.39 o 
  -2   5   2      444.32      408.17      4.26 o 
  -1   5   2      211.84      197.45      1.59 o 
   0   5   2     1464.06     1628.72     14.24 o 
   1   5   2      948.40     1006.93      8.22 o 
   2   5   2      262.07      193.80      6.99 o 
   3   5   2      192.65      198.91      3.62 o 
   4   5   2        0.33        0.64      1.24 o 
   5   5   2       26.89       24.65      1.70 o 
   6   5   2        4.09        5.59      1.64 o 
   7   5   2       15.42       21.94      2.83 o 
   8   5   2       13.48       14.49      1.85 o 
   9   5   2        0.04       -0.53      1.43 o 
  10   5   2        0.13        1.35      1.89 o 
 -10   6   2        9.88        6.12      2.01 o 
  -9   6   2        1.53        0.82      0.80 o 
  -8   6   2       61.02       56.74      2.46 o 
  -7   6   2       52.08       43.88      1.29 o 
  -6   6   2       12.45       13.78      0.86 o 
  -5   6   2        0.36        0.27      0.63 o 
  -4   6   2      265.78      256.63      3.80 o 
  -3   6   2       87.62       88.12      2.83 o 
  -2   6   2        3.90        2.60      0.62 o 
  -1   6   2        2.06        6.28      0.46 o 
   0   6   2        4.54        1.77      1.07 o 
   1   6   2       81.40       95.16      1.98 o 
   2   6   2       38.89       46.58      2.01 o 
   3   6   2      387.51      381.52      3.49 o 
   4   6   2       11.11       13.89      1.91 o 
   5   6   2      178.88      166.97      4.21 o 
   6   6   2       21.24       26.89      5.63 o 
   7   6   2        0.00       -0.22      1.42 o 
   8   6   2        3.50       -0.37      1.94 o 
   9   6   2        6.55        4.52      3.00 o 
 -10   7   2        2.21        2.44      1.26 o 
  -9   7   2        1.61        1.96      0.81 o 
  -8   7   2       30.56       30.67      1.61 o 
  -7   7   2       20.64       21.12      1.16 o 
  -6   7   2       16.73       21.50      1.25 o 
  -5   7   2      100.24      109.54      1.31 o 
  -4   7   2      775.67      734.19      6.17 o 
  -3   7   2       48.56       47.48      1.45 o 
  -2   7   2      233.96      238.53      2.76 o 
  -1   7   2       30.47       27.59      2.41 o 
   0   7   2        0.14        0.66      1.15 o 
   1   7   2      367.52      399.76      6.33 o 
   2   7   2      659.74      661.04      7.85 o 
   3   7   2       46.92       52.75      1.87 o 
   4   7   2        9.33        8.28      0.73 o 
   5   7   2        0.18       -0.19      1.27 o 
   6   7   2      105.57      108.75      3.35 o 
   7   7   2       34.41       31.80      2.85 o 
   8   7   2        5.34        2.28      1.65 o 
   9   7   2        0.16       -1.67      1.67 o 
  -9   8   2       43.41       47.29      1.71 o 
  -8   8   2       76.44       78.30      2.01 o 
  -7   8   2       14.64       11.92      1.49 o 
  -6   8   2      123.44      122.50      2.34 o 
  -5   8   2      484.42      473.81      4.49 o 
  -4   8   2      173.96      159.98      2.63 o 
  -3   8   2      408.19      417.95      4.80 o 
  -2   8   2      148.40      150.70      2.48 o 
  -1   8   2      100.50       97.81      1.86 o 
   0   8   2        3.05        2.42      1.23 o 
   1   8   2        3.46        3.62      1.23 o 
   2   8   2        2.19        2.39      1.39 o 
   3   8   2      380.77      366.18      4.69 o 
   4   8   2      132.85      132.43      3.58 o 
   5   8   2       17.15       17.48      1.09 o 
   6   8   2       29.58       34.72      2.93 o 
   7   8   2       30.15       36.25      3.00 o 
   8   8   2        1.61        1.34      1.81 o 
  -8   9   2       11.36       10.57      1.34 o 
  -7   9   2       39.24       44.13      1.84 o 
  -6   9   2       17.57       19.57      1.40 o 
  -5   9   2       11.17        7.45      1.87 o 
  -4   9   2       75.69       79.58      2.24 o 
  -3   9   2      473.24      468.28      5.84 o 
  -2   9   2      277.07      278.16      3.46 o 
  -1   9   2      125.90      119.26      1.73 o 
   0   9   2        2.51        3.78      0.53 o 
   1   9   2       81.65       85.99      2.67 o 
   2   9   2       91.77       83.12      3.68 o 
   3   9   2       35.63       39.32      2.10 o 
   4   9   2        2.07        0.89      1.80 o 
   5   9   2       31.97       30.79      2.46 o 
   6   9   2       65.99       76.08      3.26 o 
   7   9   2        1.53        2.32      1.57 o 
  -7  10   2       33.02       34.19      5.14 o 
  -6  10   2        8.71       10.29      2.43 o 
  -5  10   2       20.72       22.56      4.88 o 
  -4  10   2        0.54        0.91      1.15 o 
  -3  10   2        3.63        4.00      0.89 o 
  -2  10   2        0.39        0.28      0.98 o 
  -1  10   2       55.47       49.64      2.91 o 
   0  10   2       25.77       22.39      2.32 o 
   1  10   2        5.69        3.61      0.83 o 
   2  10   2        9.53        7.11      2.10 o 
   3  10   2       15.57       13.46      1.96 o 
   4  10   2        0.23        0.86      1.70 o 
   5  10   2        0.43        1.48      1.51 o 
   6  10   2       11.64        8.80      2.77 o 
  -6  11   2        2.41        0.14      1.13 o 
  -5  11   2        0.13       -1.39      1.48 o 
  -4  11   2        2.29        3.24      1.60 o 
  -3  11   2       36.31       42.17      9.61 o 
  -2  11   2       21.15       21.97      2.71 o 
  -1  11   2        0.87       -0.41      1.90 o 
   0  11   2        2.62        2.28      1.60 o 
   1  11   2        0.38        0.82      1.74 o 
   2  11   2        3.53        3.58      0.81 o 
   3  11   2        4.06        5.50      1.48 o 
   4  11   2        5.39        5.75      1.92 o 
   5  11   2        6.52        7.14      1.88 o 
  -4  12   2       28.09       38.80      3.31 o 
  -3  12   2        0.03        0.62      1.75 o 
  -2  12   2       21.23       20.37      3.50 o 
  -1  12   2       45.24       53.42      2.81 o 
   0  12   2       23.51       21.63      2.77 o 
   1  12   2        1.05        2.86      2.25 o 
   2  12   2       15.34       12.74      2.32 o 
   3  12   2       19.30       21.72      5.24 o 
 -12   1   3       27.41       29.51      2.76 o 
 -11   1   3       64.50       63.86      1.54 o 
 -10   1   3        1.84        1.84      0.71 o 
  -9   1   3       39.78       42.50      1.36 o 
  -8   1   3      329.50      308.75      5.35 o 
  -7   1   3      341.76      322.99      2.87 o 
  -6   1   3      288.81      285.66      2.27 o 
  -5   1   3       37.91       35.17      1.24 o 
  -4   1   3       94.29      119.48      2.15 o 
  -3   1   3        6.11       12.16      2.08 o 
  -2   1   3    11541.93     9838.71    149.13 o 
  -1   1   3      642.78      687.49      5.41 o 
   0   1   3     8901.21     8459.40    104.53 o 
   1   1   3    13156.78    12478.52    174.40 o 
   2   1   3     1090.08     1024.78      8.64 o 
   3   1   3       18.14       13.93      1.28 o 
   4   1   3       96.44      118.06      2.76 o 
   5   1   3       10.33       11.78      1.39 o 
   6   1   3        0.11       -0.54      1.49 o 
   7   1   3      241.63      238.57      3.77 o 
   8   1   3        0.01       -1.51      1.51 o 
   9   1   3       14.23       15.65      1.81 o 
  10   1   3        1.77        2.01      1.40 o 
 -12   2   3        1.47        2.87      2.47 o 
 -11   2   3       18.59       18.21      1.60 o 
 -10   2   3       79.42       80.15      1.59 o 
  -9   2   3       96.53       98.23      1.43 o 
  -8   2   3       28.38       31.99      1.09 o 
  -7   2   3        0.32       -0.13      0.63 o 
  -6   2   3      993.71      996.48      8.10 o 
  -5   2   3      979.89      983.23     11.01 o 
  -4   2   3      913.72      932.78      5.75 o 
  -3   2   3      312.31      348.87      3.79 o 
  -2   2   3       73.46       66.81      0.65 o 
  -1   2   3     4542.05     4332.89     33.21 o 
   0   2   3      527.03      541.75      3.69 o 
   1   2   3     3377.06     3438.84     33.92 o 
   2   2   3       19.47       23.90      1.30 o 
   3   2   3      443.32      431.39      4.65 o 
   4   2   3     1193.06     1196.23     11.97 o 
   5   2   3      184.25      163.94      3.08 o 
   6   2   3      120.55      120.01      2.72 o 
   7   2   3        3.39        5.09      1.46 o 
   8   2   3       13.80       19.47      1.70 o 
   9   2   3      112.19      115.42      2.76 o 
  10   2   3       17.23       16.16      1.96 o 
 -11   3   3       37.29       46.12      2.60 o 
 -10   3   3        0.67        0.37      0.79 o 
  -9   3   3       19.28       19.93      1.01 o 
  -8   3   3      248.99      233.51      3.55 o 
  -7   3   3      236.85      265.94      2.68 o 
  -6   3   3      164.86      160.12      1.75 o 
  -5   3   3       70.24       69.72      0.88 o 
  -4   3   3      314.13      333.72      2.21 o 
  -3   3   3     2946.75     2986.51     24.86 o 
  -2   3   3     1885.78     1886.67     14.37 o 
  -1   3   3      240.33      206.21      1.50 o 
   0   3   3      607.66      643.40      4.48 o 
   1   3   3       12.22        9.87      1.04 o 
   2   3   3      211.20      192.19      2.14 o 
   3   3   3      644.94      662.83      6.18 o 
   4   3   3      212.43      236.20      3.21 o 
   5   3   3      162.07      168.82      2.90 o 
   6   3   3      208.42      216.88      3.63 o 
   7   3   3       50.38       50.80      2.14 o 
   8   3   3        0.01        1.31      1.31 o 
   9   3   3       13.47       12.99      1.84 o 
  10   3   3        2.86        1.53      1.41 o 
 -11   4   3        1.47        0.77      2.38 o 
 -10   4   3       17.02       20.09      1.54 o 
  -9   4   3        0.24       -0.18      0.66 o 
  -8   4   3       33.05       31.18      1.18 o 
  -7   4   3        9.81       12.25      0.76 o 
  -6   4   3       35.09       29.07      0.81 o 
  -5   4   3        1.83        2.65      0.56 o 
  -4   4   3       26.86       33.88      0.72 o 
  -3   4   3       11.76        8.91      0.49 o 
  -2   4   3        2.14        2.29      0.37 o 
  -1   4   3      972.68     1067.47      6.85 o 
   0   4   3      444.59      497.73      4.08 o 
   1   4   3        7.06       10.80      0.80 o 
   2   4   3        0.60        0.75      0.73 o 
   3   4   3      155.03      176.73      2.31 o 
   4   4   3        4.14        3.48      1.07 o 
   5   4   3       77.33       82.02      2.04 o 
   6   4   3       59.88       63.38      2.15 o 
   7   4   3        2.33        0.54      1.26 o 
   8   4   3        4.69        4.15      1.72 o 
   9   4   3       15.68       23.84      2.00 o 
  10   4   3        2.90        2.22      1.50 o 
 -11   5   3       53.79       56.95      6.02 o 
 -10   5   3        0.00       -0.24      0.71 o 
  -9   5   3       11.49       12.96      0.98 o 
  -8   5   3       65.32       64.90      1.53 o 
  -7   5   3      108.65      102.38      1.75 o 
  -6   5   3      115.07      112.35      1.44 o 
  -5   5   3       28.07       34.99      0.86 o 
  -4   5   3        4.04        2.18      0.40 o 
  -3   5   3      187.09      176.30      5.63 o 
  -2   5   3      570.53      526.38      3.65 o 
  -1   5   3     1051.16     1230.88      7.70 o 
   0   5   3      105.35      104.57      1.22 o 
   1   5   3       79.91       62.00      1.01 o 
   2   5   3      113.04      114.79      2.01 o 
   3   5   3      111.58      114.67      2.39 o 
   4   5   3       71.31       75.37      1.93 o 
   5   5   3       25.51       21.99      1.70 o 
   6   5   3      135.38      133.67      2.81 o 
   7   5   3       27.80       27.15      1.75 o 
   8   5   3        3.78        2.28      1.40 o 
   9   5   3        1.14        3.09      1.52 o 
 -10   6   3        9.70        9.92      1.65 o 
  -9   6   3       46.49       53.02      1.23 o 
  -8   6   3       13.65       17.94      1.04 o 
  -7   6   3       29.44       29.81      1.20 o 
  -6   6   3      229.18      234.45      2.57 o 
  -5   6   3      791.51      808.33      5.96 o 
  -4   6   3      540.39      526.76      5.40 o 
  -3   6   3       31.76       37.51      1.13 o 
  -2   6   3       12.68       13.37      0.91 o 
  -1   6   3      190.53      148.74      1.50 o 
   0   6   3      384.31      408.43      3.30 o 
   1   6   3      320.46      321.60      3.33 o 
   2   6   3       71.32       77.94      1.15 o 
   3   6   3      251.20      251.62      2.99 o 
   4   6   3     1063.67     1044.34     14.45 o 
   5   6   3        0.39        0.21      1.75 o 
   6   6   3       49.11       52.52      2.75 o 
   7   6   3        9.52       13.29      1.92 o 
   8   6   3       14.85       17.47      2.15 o 
   9   6   3       10.41        7.11      2.34 o 
 -10   7   3        0.69        0.46      1.76 o 
  -9   7   3       48.63       46.20      1.40 o 
  -8   7   3       64.65       62.61      1.48 o 
  -7   7   3      209.74      208.17      2.72 o 
  -6   7   3        0.04       -0.31      0.66 o 
  -5   7   3      580.64      576.80      5.98 o 
  -4   7   3        1.63        1.66      1.27 o 
  -3   7   3      640.51      613.41      9.34 o 
  -2   7   3      357.51      345.73      4.86 o 
  -1   7   3      123.16      117.19      1.71 o 
   0   7   3       77.51       78.25      1.71 o 
   1   7   3       19.04       20.46      0.82 o 
   2   7   3        0.80        0.17      0.55 o 
   3   7   3       75.54       68.72      1.31 o 
   4   7   3       24.77       27.81      1.74 o 
   5   7   3       82.19       75.15      2.74 o 
   6   7   3      119.32      110.97      3.29 o 
   7   7   3       25.92       30.49      3.30 o 
   8   7   3        7.97       10.87      2.81 o 
  -9   8   3        6.83        5.64      1.15 o 
  -8   8   3        5.04        5.15      1.15 o 
  -7   8   3        0.07       -0.32      0.81 o 
  -6   8   3      153.92      161.39      3.01 o 
  -5   8   3       36.10       33.27      1.92 o 
  -4   8   3       20.58       18.85      1.29 o 
  -3   8   3       39.31       36.16      1.75 o 
  -2   8   3       49.88       53.34      1.46 o 
  -1   8   3        4.47        2.20      0.43 o 
   0   8   3      171.32      162.53      2.67 o 
   1   8   3        0.01        1.00      1.05 o 
   2   8   3       18.77       21.62      1.68 o 
   3   8   3       14.94       15.65      0.87 o 
   4   8   3       46.11       42.91      1.23 o 
   5   8   3       21.77       22.45      4.14 o 
   6   8   3       76.78       79.35      3.90 o 
   7   8   3       13.96       11.97      2.12 o 
   8   8   3        1.05       -0.62      2.09 o 
  -8   9   3        4.80        3.72      1.68 o 
  -7   9   3        1.25        2.32      1.31 o 
  -6   9   3        1.00        1.41      1.08 o 
  -5   9   3        0.01        0.14      0.88 o 
  -4   9   3       16.45       12.99      1.24 o 
  -3   9   3       29.95       32.07      2.14 o 
  -2   9   3      162.53      167.86      2.53 o 
  -1   9   3      399.72      369.56      5.28 o 
   0   9   3       44.34       37.29      1.83 o 
   1   9   3       37.77       40.03      2.02 o 
   2   9   3       33.32       33.11      2.00 o 
   3   9   3        0.86        1.36      1.57 o 
   4   9   3        2.47        2.28      1.54 o 
   5   9   3        0.64        0.42      1.36 o 
   6   9   3       45.05       51.17      3.69 o 
   7   9   3       22.83       18.20      2.72 o 
  -7  10   3        0.11       -1.04      1.61 o 
  -6  10   3       74.87       74.91      3.24 o 
  -5  10   3       43.59       48.71      2.95 o 
  -4  10   3        6.40        7.13      1.22 o 
  -3  10   3       12.18       11.93      1.63 o 
  -2  10   3       76.25       73.38      2.20 o 
  -1  10   3       79.61       84.42      2.93 o 
   0  10   3        4.13        7.28      1.08 o 
   1  10   3        6.65        8.24      1.64 o 
   2  10   3       13.18       11.04      1.84 o 
   3  10   3       57.87       63.85      2.95 o 
   4  10   3       48.21       55.68      2.68 o 
   5  10   3        0.01        0.64      1.67 o 
   6  10   3        5.54        4.83      1.88 o 
  -6  11   3        0.01        0.19      1.22 o 
  -5  11   3        1.46        3.36      1.20 o 
  -4  11   3        4.86        4.27      1.11 o 
  -3  11   3       28.69       29.87      3.73 o 
  -2  11   3        8.57       11.11      1.80 o 
  -1  11   3        0.11       -0.64      1.87 o 
   0  11   3        0.00        0.42      1.59 o 
   1  11   3        7.70        5.88      1.64 o 
   2  11   3       30.72       25.69      4.35 o 
   3  11   3       48.38       49.40      3.07 o 
   4  11   3       12.84       12.88      2.49 o 
   5  11   3        0.02       -1.00      3.14 o 
  -4  12   3       10.45       12.05      2.32 o 
  -3  12   3       16.29       19.15      3.41 o 
  -2  12   3        1.21        0.43      1.73 o 
  -1  12   3        2.83        1.85      2.04 o 
   0  12   3        6.55        4.88      2.36 o 
   1  12   3        3.37        2.00      2.05 o 
   2  12   3        0.89        0.61      1.75 o 
   3  12   3        1.37        0.40      2.30 o 
 -11   0   4       40.50       34.56      1.68 o 
 -10   0   4      585.14      574.02     11.93 o 
  -9   0   4        5.08        5.40      1.88 o 
  -8   0   4      829.03      796.70     20.78 o 
  -7   0   4      235.56      240.84      5.27 o 
  -6   0   4      739.47      741.54      8.36 o 
  -5   0   4      772.95      757.02     12.05 o 
  -4   0   4      734.94      726.41      5.64 o 
  -3   0   4     2121.93     2237.60     38.39 o 
  -2   0   4     4742.36     4684.04     48.29 o 
  -1   0   4     7589.73     7038.27     95.01 o 
   0   0   4      942.12     1034.38     14.16 o 
   1   0   4     1521.28     1480.57     18.29 o 
   2   0   4       12.70       16.83      1.60 o 
   3   0   4      578.01      635.23      8.39 o 
   4   0   4      744.46      732.61     11.43 o 
   5   0   4       88.54       96.80      4.27 o 
   6   0   4       46.93       46.85      3.26 o 
   7   0   4       35.58       39.04      3.34 o 
   8   0   4       64.89       66.54      3.27 o 
   9   0   4       18.41       16.04      2.56 o 
  10   0   4      101.38      102.96      5.08 o 
 -11   1   4       22.17       22.35      5.02 o 
 -10   1   4        0.09        0.04      0.54 o 
  -9   1   4        2.90        2.73      0.84 o 
  -8   1   4      760.00      744.14      7.64 o 
  -7   1   4      845.22      832.11      6.21 o 
  -6   1   4       21.83       17.37      0.50 o 
  -5   1   4       70.75       61.73      1.07 o 
  -4   1   4     3559.26     3889.53     34.67 o 
  -3   1   4     1533.17     1551.91     13.20 o 
  -2   1   4      444.97      452.18      2.45 o 
  -1   1   4      210.40      191.03      1.51 o 
   0   1   4     1233.72     1255.40     10.37 o 
   1   1   4     3104.19     3207.56     32.13 o 
   2   1   4      322.83      328.63      3.63 o 
   3   1   4       54.67       55.32      1.61 o 
   4   1   4       26.28       26.14      1.50 o 
   5   1   4       56.11       48.60      2.02 o 
   6   1   4       78.15       75.32      2.47 o 
   7   1   4        2.00        1.54      1.49 o 
   8   1   4       11.18       11.36      2.03 o 
   9   1   4        5.63        8.02      1.68 o 
  10   1   4        0.05       -0.66      2.12 o 
 -12   2   4       18.99       21.35      4.14 o 
 -11   2   4        0.02       -0.69      1.15 o 
 -10   2   4        8.38        7.45      0.93 o 
  -9   2   4        0.03        0.44      0.68 o 
  -8   2   4        0.23        0.95      0.47 o 
  -7   2   4      740.48      731.30      5.93 o 
  -6   2   4        0.27        0.22      0.30 o 
  -5   2   4       37.31       32.35      0.73 o 
  -4   2   4      814.12      905.11     16.08 o 
  -3   2   4       38.55       36.06      0.84 o 
  -2   2   4       78.26       86.64      0.85 o 
  -1   2   4      105.58      103.32      0.91 o 
   0   2   4      930.53      938.57      6.97 o 
   1   2   4      524.50      544.62      5.14 o 
   2   2   4      328.53      377.21      3.94 o 
   3   2   4      220.35      234.56      2.92 o 
   4   2   4        1.11       -1.31      1.31 o 
   5   2   4       13.83       17.99      1.73 o 
   6   2   4      193.11      186.92      3.51 o 
   7   2   4        2.79        2.95      1.58 o 
   8   2   4        1.42       -0.14      1.37 o 
   9   2   4        3.91        6.47      1.63 o 
  10   2   4        2.76        3.08      2.22 o 
 -12   3   4       11.54        6.35      1.45 o 
 -11   3   4        7.66        0.50      2.20 o 
 -10   3   4        2.17        1.40      0.73 o 
  -9   3   4       39.57       39.76      2.30 o 
  -8   3   4       84.74       78.07      2.84 o 
  -7   3   4      150.42      145.16      1.32 o 
  -6   3   4      222.91      236.01      2.45 o 
  -5   3   4      167.87      194.29      1.52 o 
  -4   3   4      150.35      131.47      1.27 o 
  -3   3   4       22.83       29.29      0.60 o 
  -2   3   4      121.28      130.87      1.12 o 
  -1   3   4       28.20       27.78      0.87 o 
   0   3   4      429.38      443.42      3.45 o 
   1   3   4      178.49      181.15      3.10 o 
   2   3   4      263.54      247.85      3.24 o 
   3   3   4       25.02       26.84      1.39 o 
   4   3   4        0.01       -1.03      1.07 o 
   5   3   4        0.25        0.78      1.18 o 
   6   3   4      246.43      237.09      3.87 o 
   7   3   4        4.69        3.46      1.38 o 
   8   3   4        3.30        3.04      1.61 o 
   9   3   4        2.26        3.95      1.75 o 
  10   3   4        0.31       -1.18      2.65 o 
 -11   4   4       74.34       76.97      2.66 o 
 -10   4   4      139.21      142.38      1.83 o 
  -9   4   4       55.48       57.70      1.15 o 
  -8   4   4        4.44        3.52      0.59 o 
  -7   4   4        8.58       12.12      1.16 o 
  -6   4   4      932.38      919.07      6.40 o 
  -5   4   4      653.79      639.51      5.41 o 
  -4   4   4       85.06       74.29      1.52 o 
  -3   4   4      591.40      639.06      4.17 o 
  -2   4   4       40.92       38.70      0.58 o 
  -1   4   4     1388.22     1355.29      9.23 o 
   0   4   4      561.69      527.78      4.56 o 
   1   4   4        4.81        4.87      0.63 o 
   2   4   4       23.74       16.81      1.14 o 
   3   4   4       95.19       95.57      2.85 o 
   4   4   4       92.35       92.79      2.33 o 
   5   4   4        2.37        2.67      1.42 o 
   6   4   4        3.01        2.15      1.41 o 
   7   4   4        6.22        5.59      2.15 o 
   8   4   4       32.51       34.17      2.32 o 
   9   4   4       38.83       37.81      2.30 o 
 -11   5   4        2.87        2.49      1.43 o 
 -10   5   4        0.80        0.37      0.67 o 
  -9   5   4        6.04        4.93      0.72 o 
  -8   5   4      144.22      133.20      1.77 o 
  -7   5   4      202.45      193.62      1.87 o 
  -6   5   4       55.21       55.83      1.09 o 
  -5   5   4       41.23       41.44      1.17 o 
  -4   5   4      831.15      813.08      6.51 o 
  -3   5   4      764.41      799.75      6.26 o 
  -2   5   4      414.93      409.11      3.04 o 
  -1   5   4       13.38       14.64      0.52 o 
   0   5   4       29.48       25.61      1.00 o 
   1   5   4     1463.85     1590.54     14.46 o 
   2   5   4       94.34      102.27      1.62 o 
   3   5   4       30.21       31.85      1.53 o 
   4   5   4       13.10       12.05      1.73 o 
   5   5   4       26.34       28.80      2.14 o 
   6   5   4       80.32       84.07      4.20 o 
   7   5   4        6.63        7.32      1.93 o 
   8   5   4        3.51        1.93      1.77 o 
   9   5   4        4.03        4.21      1.89 o 
 -11   6   4        3.06        4.14      4.40 o 
 -10   6   4        8.67        6.24      1.78 o 
  -9   6   4        9.14        8.01      0.88 o 
  -8   6   4       39.05       37.27      1.08 o 
  -7   6   4       91.34       88.08      1.29 o 
  -6   6   4       15.73       13.51      1.02 o 
  -5   6   4      186.81      180.12      2.40 o 
  -4   6   4        5.18        5.81      1.17 o 
  -3   6   4      138.41      131.06      1.41 o 
  -2   6   4       36.15       39.71      1.13 o 
  -1   6   4       61.42       55.80      0.81 o 
   0   6   4       43.59       38.42      2.01 o 
   1   6   4       77.19       74.42      1.69 o 
   2   6   4      356.71      371.68      4.23 o 
   3   6   4       57.18       61.56      1.62 o 
   4   6   4      208.84      214.46      4.64 o 
   5   6   4       25.99       29.86      2.57 o 
   6   6   4       54.03       47.12      2.97 o 
   7   6   4        0.90        2.02      1.94 o 
   8   6   4        0.79        1.84      1.85 o 
 -10   7   4        0.53        2.72      2.26 o 
  -9   7   4        0.81        1.07      0.68 o 
  -8   7   4        2.43        1.63      0.87 o 
  -7   7   4        8.69       12.61      1.50 o 
  -6   7   4       71.61       69.16      1.09 o 
  -5   7   4      167.92      178.74      3.10 o 
  -4   7   4       56.98       55.10      2.34 o 
  -3   7   4       55.61       48.15      2.62 o 
  -2   7   4       32.43       33.72      0.60 o 
  -1   7   4        0.12       -0.16      0.42 o 
   0   7   4       60.90       71.06      1.36 o 
   1   7   4       29.86       31.79      1.47 o 
   2   7   4       63.71       68.89      1.74 o 
   3   7   4      143.63      144.20      3.19 o 
   4   7   4       33.47       34.23      1.26 o 
   5   7   4       11.51       11.73      2.23 o 
   6   7   4       20.19       13.39      2.94 o 
   7   7   4       34.50       38.17      4.14 o 
   8   7   4        0.01        1.54      1.90 o 
  -9   8   4      137.33      133.19      3.33 o 
  -8   8   4        2.18        2.43      1.14 o 
  -7   8   4        0.25        1.31      0.55 o 
  -6   8   4       46.34       47.64      2.85 o 
  -5   8   4       15.00       16.73      2.52 o 
  -4   8   4      149.41      142.05      2.40 o 
  -3   8   4       58.15       57.52      3.20 o 
  -2   8   4      499.84      472.38     14.42 o 
  -1   8   4      332.54      313.52      2.84 o 
   0   8   4      395.90      404.21      4.74 o 
   1   8   4       11.81       11.07      1.35 o 
   2   8   4        0.95        0.60      0.69 o 
   3   8   4       53.66       57.63      1.61 o 
   4   8   4      148.90      139.49      2.27 o 
   5   8   4       10.88       16.46      2.14 o 
   6   8   4       18.93       12.00      4.86 o 
   7   8   4        1.77        1.53      2.20 o 
  -8   9   4       15.99       14.83      4.26 o 
  -7   9   4       22.89       20.65      1.47 o 
  -6   9   4       12.90       14.95      1.48 o 
  -5   9   4        0.02        0.51      0.89 o 
  -4   9   4        7.30        7.70      1.68 o 
  -3   9   4       77.34       82.57      1.86 o 
  -2   9   4      381.20      393.73      4.45 o 
  -1   9   4       91.33       83.35      1.18 o 
   0   9   4       30.30       34.02      1.81 o 
   1   9   4       73.21       79.83      2.28 o 
   2   9   4       78.31       81.05      2.93 o 
   3   9   4       26.18       32.00      2.17 o 
   4   9   4        7.15        7.66      2.16 o 
   5   9   4       29.09       31.75      2.91 o 
   6   9   4       70.28       78.91      4.52 o 
  -7  10   4        6.97        4.88      1.61 o 
  -6  10   4       41.83       41.07      2.74 o 
  -5  10   4       26.23       25.55      2.34 o 
  -4  10   4       18.24       17.14      2.06 o 
  -3  10   4        6.90        6.48      0.97 o 
  -2  10   4        2.41        2.26      0.78 o 
  -1  10   4        0.41        2.01      1.45 o 
   0  10   4        3.54        3.00      0.60 o 
   1  10   4        1.20        1.08      1.31 o 
   2  10   4       13.55       14.32      1.98 o 
   3  10   4        3.48        3.61      1.80 o 
   4  10   4        5.48        6.96      1.85 o 
   5  10   4        0.17       -0.40      1.70 o 
  -6  11   4        2.57        3.18      1.26 o 
  -5  11   4       12.62       18.03      1.65 o 
  -4  11   4       14.81       19.17      1.90 o 
  -3  11   4        0.04        0.00      1.12 o 
  -2  11   4        5.99        4.71      2.50 o 
  -1  11   4       10.46        8.11      2.11 o 
   0  11   4        1.03        0.85      1.55 o 
   1  11   4        3.97        5.34      1.83 o 
   2  11   4       11.34       10.18      2.09 o 
   3  11   4        3.51        3.55      2.20 o 
   4  11   4        0.10        0.21      1.57 o 
  -4  12   4       30.96       40.80      3.99 o 
  -3  12   4        4.56        3.29      2.13 o 
  -2  12   4        5.10        5.85      1.88 o 
  -1  12   4       30.50       38.43      3.34 o 
   0  12   4       44.97       55.44      3.30 o 
   1  12   4        8.94        7.79      2.11 o 
   2  12   4       23.47       24.50      4.23 o 
 -11   1   5       31.74       30.20      1.39 o 
 -10   1   5       27.90       31.45      0.90 o 
  -9   1   5        0.82        0.40      0.51 o 
  -8   1   5       12.55       14.56      0.88 o 
  -7   1   5      375.28      376.65      3.78 o 
  -6   1   5       16.76       25.93      0.68 o 
  -5   1   5       70.22       71.70      0.96 o 
  -4   1   5     4689.10     4846.99     46.86 o 
  -3   1   5       85.60       96.49      0.80 o 
  -2   1   5      310.28      324.99      1.80 o 
  -1   1   5      631.75      632.61      7.83 o 
   0   1   5      282.83      283.69      2.68 o 
   1   1   5      774.92      766.73      6.71 o 
   2   1   5     3173.79     3350.42     35.75 o 
   3   1   5      286.30      298.21      3.69 o 
   4   1   5       11.55       10.07      1.48 o 
   5   1   5       82.54       81.01      2.40 o 
   6   1   5        0.09        0.67      1.32 o 
   7   1   5        1.10        1.92      1.71 o 
   8   1   5        0.01       -0.79      1.48 o 
   9   1   5       23.44       27.26      2.20 o 
 -11   2   5      141.71      138.90      3.25 o 
 -10   2   5      119.75      111.85      1.80 o 
  -9   2   5       87.90       89.08      1.50 o 
  -8   2   5      256.03      236.74      4.59 o 
  -7   2   5      166.74      158.74      1.90 o 
  -6   2   5      244.02      211.99      2.02 o 
  -5   2   5      399.12      370.01      2.86 o 
  -4   2   5      962.25      955.76      7.12 o 
  -3   2   5       26.73       27.75      0.66 o 
  -2   2   5     1490.47     1520.51      9.38 o 
  -1   2   5      467.33      445.04      2.84 o 
   0   2   5      215.47      194.39      2.01 o 
   1   2   5        0.02        0.01      0.99 o 
   2   2   5       76.76       85.35      3.14 o 
   3   2   5       51.23       50.20      2.21 o 
   4   2   5        0.72        0.84      1.42 o 
   5   2   5      233.13      238.76      4.56 o 
   6   2   5       26.24       19.94      2.56 o 
   7   2   5      134.03      125.07      3.22 o 
   8   2   5       25.71       30.30      2.92 o 
   9   2   5       23.46       27.80      2.58 o 
 -11   3   5        2.70        3.26      1.20 o 
 -10   3   5        0.01       -0.18      0.56 o 
  -9   3   5       82.33       83.33      1.31 o 
  -8   3   5      206.36      213.17      3.55 o 
  -7   3   5      218.80      191.85      4.87 o 
  -6   3   5       41.18       40.01      4.79 o 
  -5   3   5       51.38       51.76      0.53 o 
  -4   3   5      117.57      107.63      0.94 o 
  -3   3   5      218.23      204.62      1.95 o 
  -2   3   5     1106.29     1074.10      7.23 o 
  -1   3   5      467.48      475.54      3.64 o 
   0   3   5       97.54      113.30      1.43 o 
   1   3   5     2684.21     2747.56     28.06 o 
   2   3   5       50.03       42.98      1.71 o 
   3   3   5       21.28       18.37      1.55 o 
   4   3   5       63.75       68.75      2.65 o 
   5   3   5      175.45      173.24      3.57 o 
   6   3   5       45.72       51.61      2.34 o 
   7   3   5        8.72        9.13      1.85 o 
   8   3   5        3.88        1.87      1.82 o 
   9   3   5        3.46        3.71      1.90 o 
 -11   4   5       13.86       13.54      2.02 o 
 -10   4   5       26.74       24.06      2.80 o 
  -9   4   5       35.41       30.79      1.18 o 
  -8   4   5        0.53        0.26      0.31 o 
  -7   4   5       33.34       36.12      1.10 o 
  -6   4   5       47.72       38.57      0.99 o 
  -5   4   5       19.61       18.28      1.09 o 
  -4   4   5      132.04      165.19      1.51 o 
  -3   4   5        5.26        6.31      0.54 o 
  -2   4   5       68.86       73.77      1.01 o 
  -1   4   5       71.52       68.07      0.91 o 
   0   4   5      577.40      640.02      4.86 o 
   1   4   5       41.09       46.17      1.15 o 
   2   4   5       71.47       69.62      1.91 o 
   3   4   5        7.19        9.81      1.32 o 
   4   4   5        3.89        2.97      1.32 o 
   5   4   5        1.31        3.30      1.46 o 
   6   4   5       51.42       55.21      2.42 o 
   7   4   5       19.39       13.65      1.96 o 
   8   4   5        0.16        0.88      2.22 o 
   9   4   5        4.70        3.71      2.44 o 
 -11   5   5       10.78        8.62      1.73 o 
 -10   5   5       22.72       21.95      2.14 o 
  -9   5   5       35.01       35.16      1.42 o 
  -8   5   5       79.50       72.81      1.37 o 
  -7   5   5       32.15       35.71      0.98 o 
  -6   5   5       12.16       14.69      0.85 o 
  -5   5   5       23.12       24.03      1.18 o 
  -4   5   5      287.66      282.06      2.46 o 
  -3   5   5       59.00       77.65      1.02 o 
  -2   5   5       73.00       66.78      0.89 o 
  -1   5   5       20.99       22.21      1.10 o 
   0   5   5      242.17      254.38      2.75 o 
   1   5   5      127.00      126.21      2.35 o 
   2   5   5      245.08      236.77      2.68 o 
   3   5   5        0.26       -0.09      1.09 o 
   4   5   5        0.01       -0.29      1.17 o 
   5   5   5       12.66       17.47      1.85 o 
   6   5   5        4.03        3.56      2.04 o 
   7   5   5       11.68       10.82      2.00 o 
   8   5   5        0.60        1.23      2.06 o 
 -11   6   5       94.37       85.77      3.16 o 
 -10   6   5       78.13       73.56      3.83 o 
  -9   6   5       16.07       16.41      0.87 o 
  -8   6   5       18.25       17.86      1.00 o 
  -7   6   5       56.71       51.96      1.72 o 
  -6   6   5        7.65        4.09      0.61 o 
  -5   6   5       68.10       68.49      1.58 o 
  -4   6   5      985.30      958.63      7.43 o 
  -3   6   5      146.79      154.25      2.78 o 
  -2   6   5      336.22      359.81      2.47 o 
  -1   6   5      223.06      214.21      1.97 o 
   0   6   5      245.70      231.29      4.06 o 
   1   6   5       12.89       17.60      1.93 o 
   2   6   5      275.65      270.68      3.44 o 
   3   6   5       27.67       31.42      3.91 o 
   4   6   5       91.96       94.41      4.01 o 
   5   6   5      156.11      158.46      3.34 o 
   6   6   5        1.07        1.24      1.45 o 
   7   6   5       10.08        9.30      1.85 o 
   8   6   5       12.37       12.44      2.68 o 
 -10   7   5        0.53       -1.46      1.64 o 
  -9   7   5       92.03       93.70      2.30 o 
  -8   7   5      208.68      205.15      2.81 o 
  -7   7   5      210.84      197.08      2.43 o 
  -6   7   5      345.26      329.16      4.96 o 
  -5   7   5      280.35      297.54      4.05 o 
  -4   7   5      888.81      865.57      8.20 o 
  -3   7   5       35.31       32.87      0.84 o 
  -2   7   5       17.71       16.46      0.84 o 
  -1   7   5       20.74       23.24      0.91 o 
   0   7   5        4.77        4.47      0.80 o 
   1   7   5      108.59      112.82      2.89 o 
   2   7   5        2.32        1.97      0.77 o 
   3   7   5       13.98       13.94      1.23 o 
   4   7   5      193.33      179.50      3.19 o 
   5   7   5       29.08       32.27      4.82 o 
   6   7   5        9.63       13.98      2.32 o 
   7   7   5       27.82       34.60      2.87 o 
  -9   8   5        0.09        1.04      1.50 o 
  -8   8   5       18.34       18.68      2.31 o 
  -7   8   5        7.72        7.42      1.34 o 
  -6   8   5       52.19       52.08      1.75 o 
  -5   8   5       75.33       77.14      2.18 o 
  -4   8   5       21.42       23.39      1.06 o 
  -3   8   5       48.60       46.46      0.95 o 
  -2   8   5       88.42       94.19      1.43 o 
  -1   8   5        0.06       -0.40      0.84 o 
   0   8   5       11.93        8.44      0.75 o 
   1   8   5      135.14      128.47      1.89 o 
   2   8   5        2.35        2.30      0.68 o 
   3   8   5        0.19        0.63      1.02 o 
   4   8   5        7.95        5.75      2.00 o 
   5   8   5        6.85        4.73      1.04 o 
   6   8   5        1.57        1.07      2.35 o 
   7   8   5        2.39        4.17      2.27 o 
  -8   9   5       18.99       22.68      2.68 o 
  -7   9   5       26.97       27.89      1.87 o 
  -6   9   5       16.25       21.55      2.49 o 
  -5   9   5       11.71        9.74      1.88 o 
  -4   9   5        8.14        8.38      1.05 o 
  -3   9   5        0.03        0.33      0.90 o 
  -2   9   5       89.26       83.39      2.85 o 
  -1   9   5        3.62        1.24      0.87 o 
   0   9   5      178.19      151.95      7.12 o 
   1   9   5       50.91       48.10      2.22 o 
   2   9   5       31.17       32.26      2.13 o 
   3   9   5        0.14        0.28      1.57 o 
   4   9   5       12.35       10.13      2.17 o 
   5   9   5        3.05        3.13      2.62 o 
   6   9   5        6.14        6.49      2.66 o 
  -7  10   5        0.01        2.45      2.13 o 
  -6  10   5       27.34       26.90      2.76 o 
  -5  10   5      103.16      104.56      2.22 o 
  -4  10   5       17.91       20.68      1.67 o 
  -3  10   5       49.61       48.67      1.93 o 
  -2  10   5      191.51      203.04      4.38 o 
  -1  10   5      177.68      167.85      4.52 o 
   0  10   5       26.31       32.23      1.48 o 
   1  10   5        1.59        1.03      1.47 o 
   2  10   5       13.42       13.10      2.58 o 
   3  10   5       12.11       11.08      1.91 o 
   4  10   5       27.86       30.64      2.41 o 
   5  10   5        5.13        5.51      2.48 o 
  -6  11   5        5.85        7.50      1.30 o 
  -5  11   5       32.64       42.10      2.25 o 
  -4  11   5       51.09       56.13      2.25 o 
  -3  11   5       21.24       22.97      1.85 o 
  -2  11   5       43.61       43.20      2.36 o 
  -1  11   5        0.21        1.21      2.32 o 
   0  11   5       13.89       12.74      1.80 o 
   1  11   5       15.86       16.24      1.96 o 
   2  11   5        1.79        1.62      2.36 o 
   3  11   5        0.29        1.19      1.72 o 
  -3  12   5        2.48        0.62      2.28 o 
  -2  12   5        6.31        5.96      2.40 o 
  -1  12   5       10.37        9.48      3.03 o 
   0  12   5        7.01        6.19      2.10 o 
   1  12   5        1.09        0.61      1.61 o 
 -10   0   6       68.38       52.11      3.14 o 
  -9   0   6      399.25      433.24      9.29 o 
  -8   0   6       32.80       32.40      1.01 o 
  -7   0   6      648.46      648.99     15.57 o 
  -6   0   6      250.83      229.31      5.02 o 
  -5   0   6      744.23      771.25     13.36 o 
  -4   0   6     1617.90     1603.45     25.01 o 
  -3   0   6      131.32      135.55      1.61 o 
  -2   0   6        1.83        0.03      0.47 o 
  -1   0   6      794.94      748.00      7.29 o 
   0   0   6      136.77       98.11      3.39 o 
   1   0   6     1790.16     1966.63     26.82 o 
   2   0   6       41.06       39.29      4.35 o 
   3   0   6      233.37      248.94      6.02 o 
   4   0   6      166.96      179.08      4.61 o 
   5   0   6      355.32      371.26     16.95 o 
   6   0   6        5.74        1.55      1.90 o 
   7   0   6       12.76       12.59      4.45 o 
   8   0   6       71.91       79.11      4.06 o 
   9   0   6        1.11       -1.01      2.80 o 
 -11   1   6       74.19       80.62      4.65 o 
 -10   1   6        0.17       -0.05      0.77 o 
  -9   1   6       54.46       50.16      3.19 o 
  -8   1   6       52.64       55.23      0.88 o 
  -7   1   6     1084.28     1062.60     16.42 o 
  -6   1   6        7.44        8.33      0.62 o 
  -5   1   6      173.74      171.62      1.58 o 
  -4   1   6      208.72      211.49      2.31 o 
  -3   1   6     2500.27     2535.44     16.55 o 
  -2   1   6      327.38      339.76      2.40 o 
  -1   1   6      830.25      837.69      5.81 o 
   0   1   6      155.02      150.30      2.28 o 
   1   1   6     1213.47     1220.79     11.32 o 
   2   1   6      896.96      974.71     10.20 o 
   3   1   6       55.13       63.54      2.31 o 
   4   1   6      180.98      174.31      3.31 o 
   5   1   6        1.71        2.77      1.46 o 
   6   1   6        8.54       10.23      1.78 o 
   7   1   6        0.46        2.65      1.83 o 
   8   1   6        0.86        1.31      1.57 o 
   9   1   6        0.18       -0.02      1.79 o 
 -11   2   6       11.18       12.56      3.01 o 
 -10   2   6        3.94        2.78      1.08 o 
  -9   2   6        2.35        1.45      1.26 o 
  -8   2   6      199.36      199.13      2.48 o 
  -7   2   6       29.06       31.15      1.07 o 
  -6   2   6      475.82      479.70      4.59 o 
  -5   2   6       16.14       19.16      0.90 o 
  -4   2   6      441.19      438.51      5.26 o 
  -3   2   6       63.64       74.94      0.88 o 
  -2   2   6       29.84       32.15      0.75 o 
  -1   2   6       67.28       57.68      0.99 o 
   0   2   6      221.73      224.16      2.44 o 
   1   2   6      399.43      403.24      4.17 o 
   2   2   6      451.10      426.54      4.80 o 
   3   2   6       34.27       34.68      2.26 o 
   4   2   6      103.20      105.91      2.68 o 
   5   2   6       47.97       50.49      2.92 o 
   6   2   6        2.15        3.47      1.51 o 
   7   2   6        0.07       -0.56      1.73 o 
   8   2   6        0.53       -0.35      1.62 o 
   9   2   6        0.16        0.83      1.94 o 
 -11   3   6        1.66        1.21      1.25 o 
 -10   3   6        3.53        3.39      1.09 o 
  -9   3   6       38.56       40.62      1.39 o 
  -8   3   6      112.06      100.76      3.99 o 
  -7   3   6       52.35       48.71      2.30 o 
  -6   3   6        9.90        7.34      0.78 o 
  -5   3   6        3.72        5.56      0.74 o 
  -4   3   6      150.24      165.65      1.14 o 
  -3   3   6      279.06      261.34      1.99 o 
  -2   3   6        3.44        2.32      0.51 o 
  -1   3   6        0.01        0.39      0.47 o 
   0   3   6      378.09      389.31      3.70 o 
   1   3   6      803.42      851.17      8.39 o 
   2   3   6      446.92      467.86      6.71 o 
   3   3   6       87.89       89.21      2.56 o 
   4   3   6      150.30      155.17      3.12 o 
   5   3   6        3.23        3.20      1.44 o 
   6   3   6        0.54        0.99      1.61 o 
   7   3   6        9.47        6.86      2.07 o 
   8   3   6        0.11       -0.71      1.67 o 
   9   3   6        0.19       -0.46      2.17 o 
 -11   4   6       52.58       48.66      2.36 o 
 -10   4   6      140.42      140.68      2.80 o 
  -9   4   6      118.76      120.68      2.46 o 
  -8   4   6       22.88       19.03      0.95 o 
  -7   4   6      369.65      374.38      3.76 o 
  -6   4   6      282.71      271.43      6.11 o 
  -5   4   6      561.96      554.70      3.62 o 
  -4   4   6      344.60      335.40      2.11 o 
  -3   4   6      240.36      270.10      2.42 o 
  -2   4   6     1509.31     1489.52     11.01 o 
  -1   4   6       54.49       44.18      0.86 o 
   0   4   6       33.91       25.78      1.16 o 
   1   4   6        0.62       -0.58      0.72 o 
   2   4   6        0.29       -0.07      1.32 o 
   3   4   6       60.97       64.43      2.44 o 
   4   4   6      162.02      178.03      4.05 o 
   5   4   6       41.65       46.59      2.67 o 
   6   4   6       45.51       47.05      2.34 o 
   7   4   6       38.06       38.42      2.40 o 
   8   4   6        5.51        5.64      2.09 o 
 -11   5   6        3.05        3.52      1.73 o 
 -10   5   6       13.10       11.83      1.64 o 
  -9   5   6       73.29       78.68      1.82 o 
  -8   5   6       17.23       19.29      1.37 o 
  -7   5   6      162.13      149.31      2.24 o 
  -6   5   6       21.49       21.86      0.79 o 
  -5   5   6       65.39       65.13      0.94 o 
  -4   5   6      371.26      355.57      3.30 o 
  -3   5   6      243.70      234.42      1.83 o 
  -2   5   6      538.98      585.08      7.12 o 
  -1   5   6       17.93       23.30      1.04 o 
   0   5   6        4.68        5.57      0.88 o 
   1   5   6       57.91       52.51      1.87 o 
   2   5   6      506.40      527.47      5.64 o 
   3   5   6       14.99       20.84      2.56 o 
   4   5   6       86.18       90.95      2.55 o 
   5   5   6       50.43       58.89      5.95 o 
   6   5   6        7.54       10.72      2.23 o 
   7   5   6       11.15       10.54      2.18 o 
   8   5   6        0.41        1.90      1.98 o 
 -10   6   6        2.94        3.75      1.36 o 
  -9   6   6        2.11        1.40      0.88 o 
  -8   6   6       24.91       23.61      1.46 o 
  -7   6   6       50.17       49.02      1.18 o 
  -6   6   6       37.64       34.18      1.08 o 
  -5   6   6        0.29       -0.14      0.73 o 
  -4   6   6      377.21      359.13      3.57 o 
  -3   6   6       11.44       12.67      0.65 o 
  -2   6   6        2.82        2.53      0.52 o 
  -1   6   6        6.23        6.06      0.73 o 
   0   6   6      165.30      172.23      2.41 o 
   1   6   6        6.97       10.73      0.99 o 
   2   6   6        2.44        2.89      0.91 o 
   3   6   6      202.37      189.02      2.71 o 
   4   6   6        0.78        0.22      1.30 o 
   5   6   6        4.14        4.64      1.68 o 
   6   6   6       14.68       15.71      2.20 o 
   7   6   6       16.86       14.03      2.39 o 
 -10   7   6        0.47       -1.37      1.37 o 
  -9   7   6       17.77       21.52      1.29 o 
  -8   7   6       39.19       40.61      0.99 o 
  -7   7   6        8.80        7.35      0.71 o 
  -6   7   6       63.04       64.37      1.82 o 
  -5   7   6       16.56       18.57      1.08 o 
  -4   7   6      226.59      227.45      2.15 o 
  -3   7   6       29.94       30.01      0.93 o 
  -2   7   6        2.22        3.01      0.59 o 
  -1   7   6       45.47       44.54      2.24 o 
   0   7   6        2.84        2.58      1.03 o 
   1   7   6       38.45       39.44      3.14 o 
   2   7   6       57.64       61.55      2.08 o 
   3   7   6        1.99        2.28      1.07 o 
   4   7   6       13.09       12.53      1.86 o 
   5   7   6        4.13        3.01      1.23 o 
   6   7   6       14.60       14.75      2.54 o 
   7   7   6        0.04        0.18      1.88 o 
  -9   8   6       43.26       58.49      4.14 o 
  -8   8   6       10.71       10.51      0.93 o 
  -7   8   6       80.71       84.36      2.18 o 
  -6   8   6       92.44       98.79      1.94 o 
  -5   8   6       75.67       80.86      1.74 o 
  -4   8   6        0.13        0.38      0.93 o 
  -3   8   6        5.20        4.82      0.57 o 
  -2   8   6      623.69      616.78      5.01 o 
  -1   8   6      273.46      259.58      2.59 o 
   0   8   6       88.06       79.15      1.96 o 
   1   8   6        1.19        1.20      0.76 o 
   2   8   6       38.52       32.73      2.65 o 
   3   8   6        1.28       -0.17      0.80 o 
   4   8   6        1.39        0.02      1.24 o 
   5   8   6        6.04        5.68      1.17 o 
   6   8   6        0.04       -0.82      2.01 o 
  -8   9   6       31.30       36.52      2.88 o 
  -7   9   6       17.21       17.16      1.24 o 
  -6   9   6        1.00        0.12      0.88 o 
  -5   9   6        0.40        0.61      0.80 o 
  -4   9   6       32.37       34.91      2.63 o 
  -3   9   6        2.44        1.89      0.61 o 
  -2   9   6       11.39       14.10      1.07 o 
  -1   9   6        8.16       12.05      0.98 o 
   0   9   6        2.66        1.52      0.89 o 
   1   9   6        2.09        4.26      1.01 o 
   2   9   6       21.59       26.18      3.61 o 
   3   9   6        0.12       -1.56      1.80 o 
   4   9   6        0.41        0.02      2.32 o 
   5   9   6        6.25        5.02      2.65 o 
  -7  10   6        0.13       -0.21      1.03 o 
  -6  10   6        6.84        5.35      1.12 o 
  -5  10   6        4.52        3.44      1.16 o 
  -4  10   6        0.00       -0.68      0.92 o 
  -3  10   6       19.68       18.97      1.46 o 
  -2  10   6        3.84        7.64      1.68 o 
  -1  10   6        5.32        4.15      1.26 o 
   0  10   6        0.02        0.79      1.20 o 
   1  10   6        3.43        2.95      1.64 o 
   2  10   6        1.59        2.36      1.73 o 
   3  10   6        4.45        3.57      1.94 o 
   4  10   6        3.43        2.93      2.41 o 
  -5  11   6        1.64        3.83      1.38 o 
  -4  11   6       14.68       17.52      1.38 o 
  -3  11   6        8.23        8.82      2.98 o 
  -2  11   6        6.10        4.49      1.68 o 
  -1  11   6        3.84        3.68      1.77 o 
   0  11   6        0.62       -0.92      1.57 o 
   1  11   6        2.02        1.41      2.32 o 
   2  11   6        0.04        1.37      1.80 o 
  -1  12   6       17.99       14.69      3.77 o 
 -11   1   7        0.02        2.59      1.95 o 
 -10   1   7       19.06       17.87      1.12 o 
  -9   1   7      210.50      211.68      2.72 o 
  -8   1   7       11.66       12.68      1.41 o 
  -7   1   7       52.63       52.12      1.63 o 
  -6   1   7      162.37      169.62      1.43 o 
  -5   1   7       68.74       77.12      1.61 o 
  -4   1   7       55.40       60.95      0.69 o 
  -3   1   7     3288.22     3343.83     23.66 o 
  -2   1   7      214.46      207.02      1.74 o 
  -1   1   7        5.69        6.44      0.69 o 
   0   1   7      159.70      174.60      2.16 o 
   1   1   7       15.11       21.63      1.58 o 
   2   1   7       42.30       41.51      2.31 o 
   3   1   7       10.10        7.34      2.02 o 
   4   1   7       10.77       10.90      2.11 o 
   5   1   7        8.85        9.05      1.84 o 
   6   1   7       12.13       12.07      2.01 o 
   7   1   7       12.50       12.61      1.93 o 
   8   1   7        0.27       -0.04      1.84 o 
 -12   2   7       33.85       33.66      4.65 o 
 -11   2   7       80.65       89.08      3.52 o 
 -10   2   7      210.22      208.71      3.10 o 
  -9   2   7       75.89       75.11      1.79 o 
  -8   2   7        1.83        0.88      0.74 o 
  -7   2   7     1306.16     1271.94     12.18 o 
  -6   2   7     1153.66     1139.36      8.77 o 
  -5   2   7      403.18      370.48      3.28 o 
  -4   2   7      366.30      395.11      2.50 o 
  -3   2   7       10.06       12.55      0.72 o 
  -2   2   7      438.96      417.05      3.15 o 
  -1   2   7      133.87      133.01      1.60 o 
   0   2   7        0.22        0.35      0.76 o 
   1   2   7      458.22      464.40      4.97 o 
   2   2   7       20.57       24.07      1.72 o 
   3   2   7       29.03       31.99      2.12 o 
   4   2   7       69.51       77.09      2.84 o 
   5   2   7       40.17       35.23      2.14 o 
   6   2   7        6.89        7.51      1.95 o 
   7   2   7        4.53        6.71      1.84 o 
   8   2   7        8.84        6.35      2.37 o 
 -12   3   7       19.23       21.22      4.27 o 
 -11   3   7       11.63       11.55      3.52 o 
 -10   3   7       29.73       30.48      1.27 o 
  -9   3   7       13.26       14.06      0.89 o 
  -8   3   7       38.70       49.35      2.30 o 
  -7   3   7      229.45      243.19      2.80 o 
  -6   3   7       33.49       28.34      2.54 o 
  -5   3   7       45.80       51.98      1.20 o 
  -4   3   7       55.67       57.30      0.87 o 
  -3   3   7      166.87      159.59      2.00 o 
  -2   3   7        6.03        6.66      0.56 o 
  -1   3   7       26.11       30.79      0.92 o 
   0   3   7        2.71        0.91      0.87 o 
   1   3   7      411.74      428.38      4.35 o 
   2   3   7      524.05      562.60      9.93 o 
   3   3   7        0.48        2.11      1.52 o 
   4   3   7        1.66        1.17      1.44 o 
   5   3   7       40.17       53.16      3.44 o 
   6   3   7       48.63       44.49      3.81 o 
   7   3   7        7.77        7.71      1.91 o 
   8   3   7        0.18        0.52      1.75 o 
 -11   4   7        0.61        1.26      2.89 o 
 -10   4   7       18.51       20.86      1.82 o 
  -9   4   7       27.85       27.53      1.40 o 
  -8   4   7       25.73       19.57      1.54 o 
  -7   4   7        2.88        1.48      0.78 o 
  -6   4   7        1.45        3.52      1.05 o 
  -5   4   7       45.77       45.06      0.80 o 
  -4   4   7       32.39       31.90      1.15 o 
  -3   4   7      631.65      646.74      6.98 o 
  -2   4   7       25.29       27.21      0.94 o 
  -1   4   7      176.07      194.88      1.97 o 
   0   4   7        0.25        0.72      0.88 o 
   1   4   7       61.96       61.17      1.86 o 
   2   4   7       17.96       14.97      1.73 o 
   3   4   7        0.62        1.25      1.29 o 
   4   4   7        0.95        1.48      1.68 o 
   5   4   7        1.10        0.14      1.37 o 
   6   4   7        0.01       -1.12      1.80 o 
   7   4   7       19.59       16.78      2.23 o 
   8   4   7        1.12        1.93      2.05 o 
 -11   5   7        0.27        0.25      1.42 o 
 -10   5   7        0.41        1.71      1.20 o 
  -9   5   7       12.53       19.73      1.54 o 
  -8   5   7       57.77       55.71      2.00 o 
  -7   5   7       97.73      101.97      2.19 o 
  -6   5   7       18.99       17.32      0.49 o 
  -5   5   7      354.34      346.50      3.18 o 
  -4   5   7      516.67      505.52      3.55 o 
  -3   5   7      158.58      160.69      1.63 o 
  -2   5   7      179.21      199.07      2.43 o 
  -1   5   7       54.07       56.49      1.62 o 
   0   5   7      212.03      217.27      2.56 o 
   1   5   7        0.88        2.33      0.94 o 
   2   5   7       15.02       19.35      1.64 o 
   3   5   7        6.77        6.12      1.81 o 
   4   5   7        0.42        0.29      1.60 o 
   5   5   7        5.26        4.59      2.59 o 
   6   5   7       16.04       20.01      3.29 o 
   7   5   7        3.63        3.98      2.60 o 
 -10   6   7       89.60       87.16      4.53 o 
  -9   6   7       12.99       15.33      1.30 o 
  -8   6   7       28.62       29.53      1.33 o 
  -7   6   7      109.59      111.98      2.21 o 
  -6   6   7      248.80      241.74      2.94 o 
  -5   6   7        0.10        0.16      0.49 o 
  -4   6   7      113.08      114.05      1.95 o 
  -3   6   7       19.77       21.91      0.95 o 
  -2   6   7       73.36       69.43      1.37 o 
  -1   6   7      208.09      211.40      2.63 o 
   0   6   7       19.91       21.65      1.69 o 
   1   6   7       44.79       44.75      2.06 o 
   2   6   7       25.43       27.38      1.28 o 
   3   6   7      164.59      158.03      3.22 o 
   4   6   7       39.88       46.33      2.36 o 
   5   6   7       24.68       26.76      2.60 o 
   6   6   7        1.09        0.08      1.79 o 
   7   6   7       13.00        9.35      2.47 o 
 -10   7   7       17.99       21.41      2.19 o 
  -9   7   7       36.57       44.57      2.27 o 
  -8   7   7      207.54      209.81      8.08 o 
  -7   7   7       25.10       23.81      0.92 o 
  -6   7   7       27.13       25.78      1.03 o 
  -5   7   7      120.20      114.53      1.62 o 
  -4   7   7      192.31      191.85      1.97 o 
  -3   7   7      209.74      213.22      2.02 o 
  -2   7   7       10.98       12.37      0.78 o 
  -1   7   7       55.17       55.19      1.87 o 
   0   7   7      105.43      104.02      2.15 o 
   1   7   7      135.89      141.09      2.50 o 
   2   7   7       36.13       40.13      1.93 o 
   3   7   7        0.79        0.75      1.06 o 
   4   7   7        4.70        4.67      1.27 o 
   5   7   7       77.30       73.42      2.40 o 
   6   7   7        3.15        1.03      2.15 o 
  -9   8   7       30.78       40.82     10.04 o 
  -8   8   7       38.45       32.18      4.91 o 
  -7   8   7        4.39        5.55      0.98 o 
  -6   8   7        0.00        0.42      0.83 o 
  -5   8   7       13.79       14.63      1.43 o 
  -4   8   7        0.52        0.58      0.75 o 
  -3   8   7       10.89       12.63      0.97 o 
  -2   8   7       30.79       28.12      1.33 o 
  -1   8   7       74.75       77.32      1.38 o 
   0   8   7       11.11       13.16      4.21 o 
   1   8   7        7.38        8.65      1.04 o 
   2   8   7        7.54        7.64      1.45 o 
   3   8   7        1.12        1.80      1.04 o 
   4   8   7        6.65        2.84      1.51 o 
   5   8   7        0.29       -0.28      1.49 o 
  -8   9   7        0.75        1.01      2.02 o 
  -7   9   7        0.03        0.60      0.84 o 
  -6   9   7        1.40        1.05      0.97 o 
  -5   9   7        0.05       -0.24      0.90 o 
  -4   9   7        1.62        1.44      0.87 o 
  -3   9   7        0.80        1.57      0.60 o 
  -2   9   7        6.33        4.34      1.03 o 
  -1   9   7      162.32      144.75      2.37 o 
   0   9   7       30.28       34.05      1.29 o 
   1   9   7        4.32        3.72      1.24 o 
   2   9   7        6.30        4.12      1.47 o 
   3   9   7        6.12        5.94      3.26 o 
   4   9   7        0.43        1.01      2.17 o 
  -7  10   7       25.21       26.29      4.75 o 
  -6  10   7        9.75        8.81      1.46 o 
  -5  10   7        9.86        8.12      1.75 o 
  -4  10   7       13.60       14.19      1.34 o 
  -3  10   7        0.02        0.75      1.48 o 
  -2  10   7       43.44       42.08      1.42 o 
  -1  10   7      155.00      152.57      3.68 o 
   0  10   7       71.31       65.34      2.32 o 
   1  10   7        5.24        8.04      2.45 o 
   2  10   7        8.04        6.22      1.86 o 
   3  10   7       17.56       13.56      2.97 o 
  -5  11   7       15.17       17.68      1.95 o 
  -4  11   7       53.98       57.31      2.17 o 
  -3  11   7       30.82       38.95      3.11 o 
  -2  11   7        1.21        1.56      1.42 o 
  -1  11   7        5.22        5.03      1.86 o 
   0  11   7        1.49        2.64      1.75 o 
   1  11   7        6.15        5.88      1.28 o 
 -11   0   8      382.14      423.58     11.55 o 
 -10   0   8      113.33      124.20      8.41 o 
  -9   0   8       17.96       16.58      3.01 o 
  -8   0   8       32.09       33.28      3.01 o 
  -7   0   8      336.73      348.23      7.79 o 
  -6   0   8      514.12      505.42      8.66 o 
  -5   0   8      153.36      162.48      3.05 o 
  -4   0   8      324.65      370.04      3.66 o 
  -3   0   8       76.42       74.90      2.79 o 
  -2   0   8        0.54        1.27      0.90 o 
  -1   0   8       82.89       93.87      2.00 o 
   0   0   8     1075.57     1105.88     15.01 o 
   1   0   8        0.48       -0.74      1.97 o 
   2   0   8      379.69      401.84     14.06 o 
   3   0   8      250.23      251.18      9.05 o 
   4   0   8       27.06       28.66      3.46 o 
   5   0   8        6.88        6.96      2.48 o 
   6   0   8        4.29        3.14      2.43 o 
   7   0   8        1.13        3.17      2.56 o 
   8   0   8        0.18        0.85      3.06 o 
 -11   1   8       10.54       11.89      3.00 o 
 -10   1   8        0.01       -1.32      1.69 o 
  -9   1   8       92.28       99.04      4.33 o 
  -8   1   8        4.39        2.91      1.55 o 
  -7   1   8        0.70        1.29      0.47 o 
  -6   1   8      433.32      446.95      4.05 o 
  -5   1   8      370.78      341.59      2.84 o 
  -4   1   8      494.75      482.55      3.03 o 
  -3   1   8      169.19      163.22      1.80 o 
  -2   1   8      254.25      271.48      2.38 o 
  -1   1   8       57.81       57.05      1.20 o 
   0   1   8      357.31      350.74      3.68 o 
   1   1   8        6.74        6.78      1.37 o 
   2   1   8       95.01      102.73      3.26 o 
   3   1   8      112.75      113.96      4.33 o 
   4   1   8        6.43        8.49      1.87 o 
   5   1   8       67.16       66.41      2.86 o 
   6   1   8        6.03        7.56      1.89 o 
   7   1   8        0.45        1.22      1.70 o 
   8   1   8        8.27        8.69      2.59 o 
 -12   2   8        0.34       -1.38      3.27 o 
 -11   2   8        3.87        4.40      3.14 o 
 -10   2   8        3.98        3.82      1.93 o 
  -9   2   8       42.43       41.04      0.87 o 
  -8   2   8        4.14        8.95      1.10 o 
  -7   2   8      317.96      334.28      3.37 o 
  -6   2   8       15.73       11.26      1.09 o 
  -5   2   8       18.60       19.59      0.79 o 
  -4   2   8      231.23      231.70      1.56 o 
  -3   2   8        0.98        0.65      0.48 o 
  -2   2   8       23.05       26.32      1.10 o 
  -1   2   8       18.78       18.65      1.02 o 
   0   2   8       26.53       31.34      1.31 o 
   1   2   8        6.70        8.79      1.65 o 
   2   2   8        2.09        4.02      1.63 o 
   3   2   8      154.05      140.99      3.24 o 
   4   2   8       10.09        7.87      1.89 o 
   5   2   8        1.42        1.22      1.87 o 
   6   2   8        1.11        1.90      1.71 o 
   7   2   8        0.03        0.93      1.85 o 
   8   2   8        1.18        3.25      2.12 o 
 -11   3   8        2.64        2.13      2.89 o 
 -10   3   8       41.03       41.76      1.31 o 
  -9   3   8        0.24        1.05      0.71 o 
  -8   3   8        0.11        0.67      0.70 o 
  -7   3   8       16.24       19.37      1.13 o 
  -6   3   8        0.02       -0.51      0.70 o 
  -5   3   8       87.08       78.58      2.06 o 
  -4   3   8      131.57      126.39      1.60 o 
  -3   3   8       76.78       75.41      1.01 o 
  -2   3   8        8.20        8.59      0.77 o 
  -1   3   8       13.54       13.80      1.10 o 
   0   3   8        0.53        0.43      0.88 o 
   1   3   8       93.29       89.53      2.07 o 
   2   3   8       30.09       31.62      3.12 o 
   3   3   8      182.04      177.76      3.75 o 
   4   3   8       16.87       18.55      1.90 o 
   5   3   8       68.19       63.17      2.95 o 
   6   3   8        0.78        0.38      2.02 o 
   7   3   8        0.43        1.24      2.12 o 
 -11   4   8       36.54       29.51      4.27 o 
 -10   4   8      118.58      111.32      3.14 o 
  -9   4   8       14.07       12.15      1.14 o 
  -8   4   8        0.59        0.38      0.79 o 
  -7   4   8      324.51      317.43      3.82 o 
  -6   4   8      419.89      425.29      4.35 o 
  -5   4   8       39.06       38.83      0.97 o 
  -4   4   8        0.00       -0.11      0.42 o 
  -3   4   8       66.97       73.84      1.38 o 
  -2   4   8      152.03      150.84      1.88 o 
  -1   4   8      613.55      599.14      5.04 o 
   0   4   8       38.55       40.90      1.89 o 
   1   4   8      108.77      116.04      2.54 o 
   2   4   8      295.06      316.37      3.96 o 
   3   4   8       18.19       17.78      2.05 o 
   4   4   8        5.12        3.22      1.76 o 
   5   4   8        3.15        4.61      1.99 o 
   6   4   8        2.62        0.23      2.43 o 
   7   4   8        3.09        4.38      2.51 o 
 -11   5   8        0.91        1.23      2.83 o 
 -10   5   8       38.41       40.90      1.85 o 
  -9   5   8      147.37      141.74      2.88 o 
  -8   5   8       42.88       39.86      1.61 o 
  -7   5   8        9.17        9.50      1.50 o 
  -6   5   8       74.68       68.62      1.21 o 
  -5   5   8       16.87       15.96      0.73 o 
  -4   5   8      181.19      181.56      1.68 o 
  -3   5   8      261.43      243.49      2.62 o 
  -2   5   8       10.90       11.25      0.91 o 
  -1   5   8       13.24       15.44      0.90 o 
   0   5   8      236.75      238.56      3.79 o 
   1   5   8       13.46       12.45      1.16 o 
   2   5   8        1.75        3.16      1.27 o 
   3   5   8       15.62       14.67      1.41 o 
   4   5   8       14.03       14.01      2.12 o 
   5   5   8       53.63       57.88      3.12 o 
   6   5   8       24.77       21.89      3.55 o 
   7   5   8        2.75        2.36      2.21 o 
 -10   6   8        0.91        1.25      1.02 o 
  -9   6   8       11.95       11.90      1.24 o 
  -8   6   8        4.10        3.82      1.29 o 
  -7   6   8      189.44      166.00      6.93 o 
  -6   6   8       63.06       66.67      1.21 o 
  -5   6   8        9.74        9.09      1.03 o 
  -4   6   8       17.18       19.04      0.78 o 
  -3   6   8      239.31      245.82      2.76 o 
  -2   6   8       71.88       76.29      1.65 o 
  -1   6   8       35.36       29.29      1.56 o 
   0   6   8       18.28       17.39      1.47 o 
   1   6   8       84.68       82.23      2.19 o 
   2   6   8        0.81        0.79      0.96 o 
   3   6   8        2.58        0.99      1.21 o 
   4   6   8       19.60       12.95      1.69 o 
   5   6   8        1.63        2.35      2.28 o 
   6   6   8        1.21        2.77      2.55 o 
 -10   7   8       30.64       33.34      2.54 o 
  -9   7   8       13.52       14.16      1.45 o 
  -8   7   8        0.85       -0.63      0.96 o 
  -7   7   8       11.03       12.64      1.02 o 
  -6   7   8        3.75        2.46      0.94 o 
  -5   7   8       22.21       21.12      0.99 o 
  -4   7   8       74.27       74.13      1.49 o 
  -3   7   8      159.74      158.56      1.73 o 
  -2   7   8        0.00       -0.70      0.70 o 
  -1   7   8       31.80       29.97      1.23 o 
   0   7   8        2.10        1.04      0.94 o 
   1   7   8       14.75       10.39      1.40 o 
   2   7   8       15.64       15.33      1.78 o 
   3   7   8        0.01        0.40      1.23 o 
   4   7   8        5.54        5.52      1.40 o 
   5   7   8        4.69        4.94      1.56 o 
   6   7   8        5.13        6.78      7.28 o 
  -9   8   8        1.02        0.57      2.41 o 
  -8   8   8        0.45        0.93      1.32 o 
  -7   8   8       82.73       76.36      4.53 o 
  -6   8   8      194.54      197.68      3.37 o 
  -5   8   8      136.80      129.48      2.61 o 
  -4   8   8       26.34       30.22      1.14 o 
  -3   8   8       14.01       15.44      0.87 o 
  -2   8   8        0.19        0.23      0.97 o 
  -1   8   8      167.99      167.22      2.25 o 
   0   8   8       30.70       28.76      3.13 o 
   1   8   8        9.73        8.43      1.75 o 
   2   8   8       47.17       41.16      4.13 o 
   3   8   8       27.24       24.35      2.17 o 
   4   8   8        0.04       -0.12      1.60 o 
   5   8   8        6.44        5.23      2.11 o 
  -8   9   8       69.93       71.82      2.72 o 
  -7   9   8        7.91        7.77      1.96 o 
  -6   9   8        0.83        0.83      0.91 o 
  -5   9   8       15.00       17.37      1.15 o 
  -4   9   8       21.36       20.80      1.87 o 
  -3   9   8       10.08       12.72      1.12 o 
  -2   9   8       56.25       55.62      1.61 o 
  -1   9   8        6.02        6.22      0.89 o 
   0   9   8       24.66       23.93      2.47 o 
   1   9   8        3.98        5.35      2.23 o 
   2   9   8        9.80        9.28      1.18 o 
   3   9   8        3.84        2.94      2.24 o 
   4   9   8        3.10        1.56      2.54 o 
  -6  10   8        2.98        2.92      1.10 o 
  -5  10   8        0.01       -0.13      1.00 o 
  -4  10   8        0.06        0.10      0.96 o 
  -3  10   8        5.75        4.85      1.53 o 
  -2  10   8      111.56      103.70      3.59 o 
  -1  10   8       16.69       16.86      1.44 o 
   0  10   8        1.76        1.45      1.14 o 
   1  10   8        1.86        1.25      1.80 o 
   2  10   8        0.37       -0.35      2.18 o 
  -4  11   8       14.55       15.64      1.89 o 
  -3  11   8        3.96        4.14      1.94 o 
  -2  11   8        6.37        7.33      1.70 o 
  -1  11   8       30.83       25.70      2.66 o 
   0  11   8        7.20        5.65      2.30 o 
 -11   1   9        0.88       -0.61      2.36 o 
 -10   1   9       11.63       15.86      2.30 o 
  -9   1   9       61.93       58.28      3.41 o 
  -8   1   9      299.61      330.37      5.90 o 
  -7   1   9        0.47        0.67      0.29 o 
  -6   1   9        4.25        4.17      0.97 o 
  -5   1   9      628.71      609.52      4.51 o 
  -4   1   9      102.71       99.34      1.24 o 
  -3   1   9      181.29      184.86      1.82 o 
  -2   1   9       89.62       83.74      1.71 o 
  -1   1   9        0.10        1.65      0.82 o 
   0   1   9        5.09        2.32      0.92 o 
   1   1   9        7.61        7.61      2.11 o 
   2   1   9       14.49       11.95      1.73 o 
   3   1   9        2.63        1.85      1.63 o 
   4   1   9       19.35       23.55      2.37 o 
   5   1   9        8.49        8.87      1.94 o 
   6   1   9       35.54       44.32      4.37 o 
   7   1   9        0.16       -1.15      1.99 o 
 -11   2   9      103.74      112.02      6.15 o 
 -10   2   9      166.30      187.49      5.34 o 
  -9   2   9       52.19       47.88      2.46 o 
  -8   2   9        2.26        2.59      0.70 o 
  -7   2   9      201.40      197.71      2.18 o 
  -6   2   9      424.02      407.87      4.26 o 
  -5   2   9      736.19      728.32      5.95 o 
  -4   2   9       19.14       17.10      0.74 o 
  -3   2   9      557.45      572.30      4.54 o 
  -2   2   9      179.57      176.23      1.85 o 
  -1   2   9      129.61      135.55      2.24 o 
   0   2   9        5.28        5.97      1.11 o 
   1   2   9      182.61      183.75      3.79 o 
   2   2   9      679.69      696.91      8.73 o 
   3   2   9        1.75        3.12      2.14 o 
   4   2   9        4.52        7.26      1.81 o 
   5   2   9        0.74        1.63      1.71 o 
   6   2   9        1.23       -2.60      3.27 o 
   7   2   9        2.82        2.30      2.12 o 
 -11   3   9        3.54        6.78      3.52 o 
 -10   3   9      113.76      114.12      3.77 o 
  -9   3   9      117.49      119.05      1.94 o 
  -8   3   9        0.61        1.12      0.85 o 
  -7   3   9       77.80       68.76      1.63 o 
  -6   3   9        0.03       -0.68      0.79 o 
  -5   3   9       50.63       54.24      0.81 o 
  -4   3   9       23.10       24.05      1.03 o 
  -3   3   9        5.72        6.59      0.74 o 
  -2   3   9       13.81       14.50      0.89 o 
  -1   3   9        2.77        3.00      0.84 o 
   0   3   9        9.54       12.73      1.84 o 
   1   3   9        1.21        0.73      1.44 o 
   2   3   9      291.54      298.38      4.98 o 
   3   3   9       52.50       52.40      2.77 o 
   4   3   9       19.07       22.72      2.92 o 
   5   3   9       13.81       14.62      2.36 o 
   6   3   9        4.48        5.56      2.54 o 
   7   3   9        0.02        0.17      2.03 o 
 -11   4   9        0.14        1.51      1.83 o 
 -10   4   9        0.03        0.45      2.17 o 
  -9   4   9        3.22        4.69      0.84 o 
  -8   4   9        0.41        0.50      0.94 o 
  -7   4   9       10.70        9.67      1.41 o 
  -6   4   9       29.22       29.95      1.45 o 
  -5   4   9       26.24       22.77      0.85 o 
  -4   4   9       17.63       21.20      1.95 o 
  -3   4   9      148.93      146.22      1.77 o 
  -2   4   9      145.52      158.99      2.00 o 
  -1   4   9        9.10        9.79      1.01 o 
   0   4   9      109.64      108.03      2.59 o 
   1   4   9        6.15        7.36      1.17 o 
   2   4   9        2.33        2.62      1.19 o 
   3   4   9       11.99       11.96      1.94 o 
   4   4   9       15.51       12.54      2.19 o 
   5   4   9        4.30        4.13      2.32 o 
   6   4   9        7.55       10.67      2.93 o 
 -10   5   9        6.70        7.35      1.02 o 
  -9   5   9       40.61       46.36      2.46 o 
  -8   5   9       88.19      100.06      2.00 o 
  -7   5   9        5.80        4.01      1.57 o 
  -6   5   9        2.16        1.83      0.31 o 
  -5   5   9      124.02      122.54      1.46 o 
  -4   5   9      354.72      346.97      3.33 o 
  -3   5   9      334.86      323.00      3.21 o 
  -2   5   9       18.75       23.79      1.36 o 
  -1   5   9       46.66       45.57      1.46 o 
   0   5   9        3.83        2.03      1.07 o 
   1   5   9       75.76       74.53      2.17 o 
   2   5   9        1.03        1.26      1.21 o 
   3   5   9        6.93        6.22      1.38 o 
   4   5   9       11.49       12.59      2.21 o 
   5   5   9       18.95       21.19      2.97 o 
   6   5   9        1.10        1.73      2.75 o 
 -10   6   9       25.92       28.10      1.54 o 
  -9   6   9        0.64        1.04      1.01 o 
  -8   6   9      106.47      105.25      2.83 o 
  -7   6   9        1.35        0.66      1.36 o 
  -6   6   9       17.88       19.78      0.95 o 
  -5   6   9       18.42       17.56      0.99 o 
  -4   6   9       33.45       30.85      0.91 o 
  -3   6   9      133.02      136.78      1.95 o 
  -2   6   9        4.26        3.27      1.19 o 
  -1   6   9      160.94      156.46      2.77 o 
   0   6   9       99.02      101.03      2.86 o 
   1   6   9        3.51        1.43      1.01 o 
   2   6   9       10.33       13.62      1.57 o 
   3   6   9       21.70       27.01      1.68 o 
   4   6   9        0.10       -0.14      1.22 o 
   5   6   9        0.43        0.45      1.36 o 
  -9   7   9        6.41        7.78      1.20 o 
  -8   7   9       43.11       47.94      2.68 o 
  -7   7   9       81.46       88.36      3.02 o 
  -6   7   9       26.72       26.81      1.04 o 
  -5   7   9       21.74       23.93      1.54 o 
  -4   7   9        1.26        2.82      0.63 o 
  -3   7   9       31.42       34.10      1.07 o 
  -2   7   9        0.94        1.81      1.07 o 
  -1   7   9       50.29       51.95      1.52 o 
   0   7   9       66.86       64.18      1.95 o 
   1   7   9       13.08       13.51      2.00 o 
   2   7   9       14.51       15.77      2.12 o 
   3   7   9        0.33        1.08      1.37 o 
   4   7   9        6.21        5.00      1.82 o 
   5   7   9        2.21        2.63      1.75 o 
  -8   8   9       30.04       38.76      4.21 o 
  -7   8   9       39.08       39.15      4.39 o 
  -6   8   9        2.78        1.99      1.11 o 
  -5   8   9        3.08        2.79      0.83 o 
  -4   8   9        0.76        0.66      0.88 o 
  -3   8   9        0.22       -0.58      0.86 o 
  -2   8   9        9.18        6.20      0.88 o 
  -1   8   9        0.87        1.82      1.28 o 
   0   8   9        1.45        3.35      0.99 o 
   1   8   9        0.43        1.45      1.16 o 
   2   8   9        7.19        4.18      1.44 o 
   3   8   9        0.77        1.74      1.67 o 
   4   8   9        0.82        0.30      1.24 o 
  -7   9   9        0.54        1.73      1.78 o 
  -6   9   9        6.34        5.91      0.96 o 
  -5   9   9        7.51        7.77      0.87 o 
  -4   9   9       45.13       43.02      1.96 o 
  -3   9   9        2.00        0.44      0.78 o 
  -2   9   9        2.76        2.97      0.84 o 
  -1   9   9        2.60        2.64      0.86 o 
   0   9   9       50.40       42.82      1.65 o 
   1   9   9        8.55        9.06      1.76 o 
   2   9   9        0.94        1.00      1.69 o 
   3   9   9        0.36       -2.36      2.36 o 
  -6  10   9       31.64       35.04      5.53 o 
  -5  10   9        1.09       -0.31      1.18 o 
  -4  10   9        0.22        0.59      1.84 o 
  -3  10   9        5.07        6.78      1.48 o 
  -2  10   9        0.50        1.90      0.95 o 
  -1  10   9        6.34        7.24      1.30 o 
   0  10   9       18.06       21.73      3.43 o 
   1  10   9        0.50        0.60      1.20 o 
 -11   0  10      246.99      268.74      9.54 o 
 -10   0  10       92.79      121.44      9.29 o 
  -9   0  10       18.78       25.74      3.52 o 
  -8   0  10      119.38      105.49      8.04 o 
  -7   0  10        0.49        1.35      1.46 o 
  -6   0  10       79.47       77.45      3.00 o 
  -5   0  10       35.78       34.71      1.18 o 
  -4   0  10       89.57      104.36      3.32 o 
  -3   0  10      373.26      393.97      5.34 o 
  -2   0  10      955.26      942.13     14.28 o 
  -1   0  10       14.54       14.78      2.63 o 
   0   0  10       84.79       88.39      4.76 o 
   1   0  10       10.75       10.85      2.73 o 
   2   0  10        7.91        7.77      2.76 o 
   3   0  10       28.41       28.73      3.64 o 
   4   0  10        6.83        9.25      4.77 o 
   5   0  10        4.31        2.61      3.12 o 
   6   0  10        0.23        0.45      3.08 o 
 -11   1  10        8.85       13.06      3.89 o 
 -10   1  10        2.99        3.47      2.09 o 
  -9   1  10       35.61       42.26      3.21 o 
  -8   1  10      233.97      240.43      5.10 o 
  -7   1  10       73.13       75.64      1.44 o 
  -6   1  10      149.41      134.68      1.56 o 
  -5   1  10        3.63        3.99      0.61 o 
  -4   1  10      236.37      216.70      1.90 o 
  -3   1  10       60.68       66.06      1.51 o 
  -2   1  10       11.88       11.92      1.13 o 
  -1   1  10        2.45        3.78      0.96 o 
   0   1  10       35.77       32.57      2.09 o 
   1   1  10       27.65       33.52      2.28 o 
   2   1  10        1.78        2.73      1.76 o 
   3   1  10        3.73        3.51      1.76 o 
   4   1  10        2.84        3.32      2.38 o 
   5   1  10        3.25        5.56      2.14 o 
   6   1  10        2.04        0.66      1.99 o 
 -11   2  10        0.68        1.30      3.27 o 
 -10   2  10        7.12        7.29      2.20 o 
  -9   2  10        8.26        9.86      3.67 o 
  -8   2  10        0.27        0.45      0.61 o 
  -7   2  10       13.50       17.51      1.20 o 
  -6   2  10      287.74      283.57      2.82 o 
  -5   2  10       18.36       18.81      0.67 o 
  -4   2  10        9.91       11.05      0.94 o 
  -3   2  10       19.59       18.69      0.99 o 
  -2   2  10       75.68       75.50      1.59 o 
  -1   2  10        2.66        1.81      1.10 o 
   0   2  10        0.01        0.58      0.85 o 
   1   2  10        1.78        1.37      1.13 o 
   2   2  10       13.79       12.91      1.79 o 
   3   2  10       13.28       15.91      2.26 o 
   4   2  10        3.52        2.29      2.42 o 
   5   2  10        0.07       -0.43      1.86 o 
   6   2  10        1.38        1.18      2.07 o 
 -11   3  10        3.49        4.97      2.17 o 
 -10   3  10       41.39       37.19      2.80 o 
  -9   3  10       83.08       87.50      2.06 o 
  -8   3  10       21.08       25.51      1.94 o 
  -7   3  10       73.88       73.31      1.91 o 
  -6   3  10      373.47      359.14      6.91 o 
  -5   3  10       24.76       25.80      0.85 o 
  -4   3  10       65.73       60.77      1.38 o 
  -3   3  10       51.74       49.74      1.17 o 
  -2   3  10       65.78       66.21      1.54 o 
  -1   3  10        5.23        6.21      0.90 o 
   0   3  10        0.18        0.12      0.78 o 
   1   3  10        0.12        0.62      1.32 o 
   2   3  10        0.00        0.69      1.30 o 
   3   3  10       46.10       48.14      2.50 o 
   4   3  10       12.12        8.12      2.11 o 
   5   3  10        0.39        1.22      2.13 o 
   6   3  10        0.02        0.30      1.99 o 
 -11   4  10       59.11       62.74      5.09 o 
 -10   4  10        9.69        9.09      2.11 o 
  -9   4  10       25.74       24.85      1.11 o 
  -8   4  10       10.49       14.99      1.23 o 
  -7   4  10       44.93       48.95      1.65 o 
  -6   4  10      359.18      355.53      4.96 o 
  -5   4  10      130.34      130.99      1.80 o 
  -4   4  10       88.51       83.79      1.43 o 
  -3   4  10      340.00      328.67      3.09 o 
  -2   4  10       14.21       18.31      1.08 o 
  -1   4  10        0.03       -0.49      0.76 o 
   0   4  10        2.73        4.53      1.08 o 
   1   4  10        0.23       -0.01      1.15 o 
   2   4  10       20.70       21.87      2.45 o 
   3   4  10       78.63       75.55      2.50 o 
   4   4  10        5.71        4.97      1.87 o 
   5   4  10        1.26        2.63      1.93 o 
   6   4  10        0.03        1.15      3.62 o 
 -10   5  10       18.37       22.02      2.35 o 
  -9   5  10       59.47       60.93      2.27 o 
  -8   5  10      178.00      183.15      2.99 o 
  -7   5  10        0.14        0.17      0.81 o 
  -6   5  10       17.67       16.92      0.67 o 
  -5   5  10        0.10        0.23      0.66 o 
  -4   5  10       10.89       12.51      0.97 o 
  -3   5  10       12.93       15.46      1.40 o 
  -2   5  10       20.21       20.31      1.36 o 
  -1   5  10        0.17        0.64      0.92 o 
   0   5  10        7.55        6.60      1.40 o 
   1   5  10      124.57      131.93      3.06 o 
   2   5  10        0.48        1.90      1.26 o 
   3   5  10        2.70        0.82      1.50 o 
   4   5  10        0.94        2.39      1.45 o 
   5   5  10        3.72        3.77      2.49 o 
 -10   6  10       17.32       19.60      2.30 o 
  -9   6  10       10.65        6.95      1.28 o 
  -8   6  10       17.31       25.15      2.39 o 
  -7   6  10        1.95        1.93      1.57 o 
  -6   6  10       75.97       74.24      1.40 o 
  -5   6  10       25.35       28.48      1.02 o 
  -4   6  10       45.39       48.13      1.04 o 
  -3   6  10        1.76        1.17      1.11 o 
  -2   6  10       32.14       40.08      1.84 o 
  -1   6  10      121.55      131.81      2.86 o 
   0   6  10        6.54        4.63      1.17 o 
   1   6  10       16.14       16.96      1.62 o 
   2   6  10        0.12        0.94      1.37 o 
   3   6  10        3.57        5.54      1.70 o 
   4   6  10        3.22        2.55      1.92 o 
   5   6  10        9.74        9.42      4.65 o 
  -9   7  10       79.21       90.46      2.98 o 
  -8   7  10       61.46       58.65      2.47 o 
  -7   7  10        0.60        1.35      1.64 o 
  -6   7  10       27.87       25.96      1.19 o 
  -5   7  10       30.96       30.19      1.07 o 
  -4   7  10        0.42        0.25      0.76 o 
  -3   7  10        0.21        0.16      0.89 o 
  -2   7  10        2.77        2.76      0.95 o 
  -1   7  10        8.39        7.80      1.16 o 
   0   7  10       10.12        7.58      1.25 o 
   1   7  10        3.60        2.57      1.99 o 
   2   7  10        0.10       -1.17      2.01 o 
   3   7  10       13.16        8.07      1.97 o 
   4   7  10        8.29        7.70      1.61 o 
  -8   8  10       26.79       31.77      2.28 o 
  -7   8  10        4.80        3.97      2.36 o 
  -6   8  10       23.89       24.41      2.20 o 
  -5   8  10       61.88       59.49      2.38 o 
  -4   8  10       63.32       67.63      3.52 o 
  -3   8  10       66.05       68.62      1.68 o 
  -2   8  10       11.87       12.84      2.05 o 
  -1   8  10        0.95        2.10      1.22 o 
   0   8  10        0.01        0.57      1.01 o 
   1   8  10        0.69        1.29      1.27 o 
   2   8  10        1.36        1.74      1.43 o 
   3   8  10       17.15       11.67      1.71 o 
  -7   9  10        0.98        0.13      2.13 o 
  -6   9  10        1.67        2.01      1.78 o 
  -5   9  10        4.45        3.88      0.89 o 
  -4   9  10        1.64        0.96      0.87 o 
  -3   9  10       26.31       25.00      1.85 o 
  -2   9  10        0.00        0.56      1.08 o 
  -1   9  10       30.58       32.11      1.69 o 
   0   9  10       21.09       21.70      1.61 o 
   1   9  10       25.74       30.91      2.81 o 
  -4  10  10        9.30        6.41      1.40 o 
  -3  10  10        1.39        4.95      1.92 o 
  -2  10  10        1.42        2.45      1.57 o 
  -1  10  10       47.59       46.06      2.38 o 
 -11   1  11       34.04       42.74      3.41 o 
 -10   1  11       88.89      100.86      4.96 o 
  -9   1  11       41.48       37.34      9.54 o 
  -8   1  11       60.47       60.30      2.41 o 
  -7   1  11        0.27        1.61      0.72 o 
  -6   1  11       24.88       22.24      0.91 o 
  -5   1  11        0.22        0.06      0.37 o 
  -4   1  11        7.62        6.31      0.78 o 
  -3   1  11       30.38       32.39      1.17 o 
  -2   1  11       44.88       50.38      1.34 o 
  -1   1  11        1.02        1.78      1.02 o 
   0   1  11        5.49        4.71      1.04 o 
   1   1  11       32.08       34.59      1.73 o 
   2   1  11        1.41        0.80      1.41 o 
   3   1  11        1.77       -0.73      1.83 o 
   4   1  11        5.98        5.82      1.95 o 
   5   1  11        2.07        3.46      2.23 o 
 -11   2  11       87.11      105.16      7.06 o 
 -10   2  11       15.63       21.08      2.65 o 
  -9   2  11       22.67       32.20      8.04 o 
  -8   2  11       13.90       10.50      0.54 o 
  -7   2  11       24.05       23.76      1.42 o 
  -6   2  11      169.92      172.75      2.20 o 
  -5   2  11        0.41        1.77      0.53 o 
  -4   2  11        8.53       11.94      0.85 o 
  -3   2  11      129.62      131.02      2.26 o 
  -2   2  11      214.55      210.58      2.92 o 
  -1   2  11       27.60       30.85      1.48 o 
   0   2  11        5.55        4.87      1.10 o 
   1   2  11       12.22       12.70      1.71 o 
   2   2  11       59.52       57.59      2.37 o 
   3   2  11      176.36      166.48      4.28 o 
   4   2  11        0.94        2.48      1.84 o 
   5   2  11        0.01        0.22      1.77 o 
 -11   3  11       20.22       16.12      3.18 o 
 -10   3  11       14.40       13.36      3.09 o 
  -9   3  11       91.87       94.45      3.61 o 
  -8   3  11       26.63       27.10      1.58 o 
  -7   3  11       68.99       71.49      1.62 o 
  -6   3  11      161.27      155.80      2.25 o 
  -5   3  11        8.25        8.11      1.08 o 
  -4   3  11       32.05       33.18      1.10 o 
  -3   3  11        4.99        5.97      0.87 o 
  -2   3  11        8.61       10.00      1.08 o 
  -1   3  11        0.98        0.40      0.81 o 
   0   3  11       65.47       76.28      1.82 o 
   1   3  11        5.57        3.48      1.33 o 
   2   3  11       37.15       38.63      2.02 o 
   3   3  11       20.48       13.19      2.62 o 
   4   3  11       11.60        6.93      2.07 o 
   5   3  11        0.19       -0.03      1.84 o 
 -10   4  11        0.48        0.67      1.78 o 
  -9   4  11        0.00        1.79      1.78 o 
  -8   4  11        2.53        1.72      1.16 o 
  -7   4  11        4.15        5.23      1.32 o 
  -6   4  11      137.89      139.71      2.54 o 
  -5   4  11       66.92       63.78      1.85 o 
  -4   4  11        1.49        1.30      0.95 o 
  -3   4  11        3.44        2.87      1.07 o 
  -2   4  11      167.10      172.06      2.17 o 
  -1   4  11        0.76        2.16      1.01 o 
   0   4  11        0.48        0.15      0.95 o 
   1   4  11        0.00       -0.57      1.12 o 
   2   4  11        7.68       10.45      1.56 o 
   3   4  11        4.40        3.06      1.51 o 
   4   4  11        9.79        5.62      1.98 o 
   5   4  11        5.80        6.22      2.25 o 
 -10   5  11        0.21       -0.24      1.72 o 
  -9   5  11        3.75        2.58      1.46 o 
  -8   5  11       27.85       24.39      2.01 o 
  -7   5  11       31.67       35.82      1.83 o 
  -6   5  11        2.67        2.29      0.52 o 
  -5   5  11        2.51        1.04      0.64 o 
  -4   5  11       11.63       11.70      1.54 o 
  -3   5  11      187.73      183.46      2.65 o 
  -2   5  11      141.12      152.64      2.11 o 
  -1   5  11       96.16       94.15      2.46 o 
   0   5  11       52.24       51.26      2.08 o 
   1   5  11        0.00        0.15      1.22 o 
   2   5  11       10.47       10.73      1.66 o 
   3   5  11       19.74       26.12      3.42 o 
   4   5  11        0.18        1.46      1.54 o 
  -9   6  11        0.24        1.11      1.03 o 
  -8   6  11       53.31       63.40      2.76 o 
  -7   6  11      102.13      100.72      3.76 o 
  -6   6  11       24.99       21.79      1.09 o 
  -5   6  11        1.87        0.90      0.70 o 
  -4   6  11        3.77        2.33      0.72 o 
  -3   6  11       75.75       73.02      1.72 o 
  -2   6  11       45.31       46.96      1.85 o 
  -1   6  11       12.87       10.68      1.29 o 
   0   6  11        4.09        3.00      1.20 o 
   1   6  11        5.73        2.45      1.61 o 
   2   6  11        2.28        2.61      1.93 o 
   3   6  11        5.39        6.48      1.57 o 
   4   6  11        9.47        9.42      4.65 o 
  -8   7  11        0.34       -0.72      2.07 o 
  -7   7  11        4.66        5.57      1.34 o 
  -6   7  11        7.64        7.76      2.58 o 
  -5   7  11       94.24       90.62      2.06 o 
  -4   7  11       23.35       23.95      1.17 o 
  -3   7  11        0.04        0.30      0.96 o 
  -2   7  11        0.68        1.37      0.97 o 
  -1   7  11        8.81        8.18      1.36 o 
   0   7  11       30.43       32.97      2.11 o 
   1   7  11       10.82       12.10      2.31 o 
   2   7  11        1.88        2.34      2.06 o 
   3   7  11        0.32        0.33      1.23 o 
  -7   8  11       21.12       31.70      2.66 o 
  -6   8  11        5.22        7.15      1.36 o 
  -5   8  11        0.19        0.74      1.01 o 
  -4   8  11        2.66        0.81      0.98 o 
  -3   8  11        1.28        1.62      0.86 o 
  -2   8  11        0.04        0.49      0.96 o 
  -1   8  11        0.83        0.44      1.09 o 
   0   8  11        1.87        1.83      1.30 o 
   1   8  11        0.53        0.07      1.10 o 
   2   8  11       11.14        9.70      2.17 o 
  -5   9  11        6.37        3.95      1.05 o 
  -4   9  11        2.00        1.39      1.14 o 
  -3   9  11       20.96       20.48      2.84 o 
  -2   9  11        0.80        1.61      0.98 o 
  -1   9  11        0.01       -0.51      1.15 o 
   0   9  11        3.91        3.71      1.16 o 
 -11   0  12       16.01       14.94      4.14 o 
 -10   0  12       73.98       81.38      5.78 o 
  -9   0  12        3.03        1.38      2.76 o 
  -8   0  12      126.99      131.06      4.13 o 
  -7   0  12      211.37      204.75      4.92 o 
  -6   0  12       23.54       28.01      1.15 o 
  -5   0  12        7.64        5.89      0.80 o 
  -4   0  12      117.00      109.94      3.21 o 
  -3   0  12       52.31       53.80      2.04 o 
  -2   0  12       44.97       47.36      2.90 o 
  -1   0  12      160.36      160.91      4.05 o 
   0   0  12        0.99        0.90      1.40 o 
   1   0  12       12.74       13.47      2.27 o 
   2   0  12        8.02        7.15      2.53 o 
   3   0  12        2.13        4.04      2.56 o 
   4   0  12        6.43        5.84      2.97 o 
 -11   1  12       17.64       17.69      5.27 o 
 -10   1  12       49.48       55.09      4.47 o 
  -9   1  12        7.22        8.59      2.77 o 
  -8   1  12       10.33       11.65      1.56 o 
  -7   1  12      121.04      112.37      2.03 o 
  -6   1  12      100.60       95.11      1.97 o 
  -5   1  12      100.74       95.82      1.40 o 
  -4   1  12       25.93       28.03      1.19 o 
  -3   1  12       22.16       26.01      1.30 o 
  -2   1  12        2.27        1.84      0.93 o 
  -1   1  12        6.64        7.23      1.16 o 
   0   1  12        4.14        4.67      1.34 o 
   1   1  12        1.08        1.95      1.43 o 
   2   1  12        1.94        3.08      1.61 o 
   3   1  12        4.96        5.81      1.91 o 
   4   1  12        0.30        1.79      2.03 o 
 -10   2  12        0.01        1.80      2.13 o 
  -9   2  12        1.92        1.60      2.45 o 
  -8   2  12       27.23       26.65      2.04 o 
  -7   2  12       48.12       40.94      1.64 o 
  -6   2  12        7.17        3.61      1.06 o 
  -5   2  12       21.09       20.91      1.29 o 
  -4   2  12        0.94        1.08      0.72 o 
  -3   2  12        0.04       -0.11      0.63 o 
  -2   2  12        0.43        1.49      1.05 o 
  -1   2  12        2.68        1.39      1.08 o 
   0   2  12        0.05        0.39      1.20 o 
   1   2  12        0.69        0.51      1.18 o 
   2   2  12        0.18        2.28      1.74 o 
   3   2  12       10.79        9.64      1.92 o 
   4   2  12        0.02        0.17      1.96 o 
 -10   3  12       16.65       12.25      3.27 o 
  -9   3  12       66.95       66.38      3.47 o 
  -8   3  12        8.11        9.68      1.38 o 
  -7   3  12       48.33       46.36      3.44 o 
  -6   3  12       51.44       42.47      3.03 o 
  -5   3  12      181.58      177.62      2.15 o 
  -4   3  12       37.88       37.25      1.21 o 
  -3   3  12        2.06        2.10      0.78 o 
  -2   3  12        1.14        1.77      1.09 o 
  -1   3  12        4.06        4.62      1.17 o 
   0   3  12        8.59        9.70      1.32 o 
   1   3  12       23.73       23.49      1.99 o 
   2   3  12        1.04        0.11      1.82 o 
   3   3  12       11.33       10.74      1.97 o 
   4   3  12        8.22        3.30      1.83 o 
 -10   4  12       20.40       25.08      2.78 o 
  -9   4  12        5.49        5.35      2.14 o 
  -8   4  12       23.03       21.37      1.62 o 
  -7   4  12       16.60       18.77      2.01 o 
  -6   4  12        0.75        0.23      0.49 o 
  -5   4  12       28.14       30.28      1.10 o 
  -4   4  12        0.01        0.11      0.86 o 
  -3   4  12       79.88       70.46      1.63 o 
  -2   4  12       89.46       89.86      1.85 o 
  -1   4  12       20.84       26.53      2.39 o 
   0   4  12        1.95        3.51      1.18 o 
   1   4  12       19.96       22.31      3.15 o 
   2   4  12       12.40       11.05      2.07 o 
   3   4  12       10.61       11.81      2.10 o 
   4   4  12        5.06        3.38      1.74 o 
  -9   5  12        6.17        4.62      2.02 o 
  -8   5  12        0.04        0.38      1.37 o 
  -7   5  12        3.43        3.74      1.72 o 
  -6   5  12       16.83       16.48      1.87 o 
  -5   5  12       34.10       36.29      2.06 o 
  -4   5  12        2.10        2.08      0.92 o 
  -3   5  12        9.35        8.00      1.23 o 
  -2   5  12        0.03        0.42      0.90 o 
  -1   5  12       85.76       84.37      2.02 o 
   0   5  12        2.86        3.81      1.51 o 
   1   5  12        8.37        6.78      1.42 o 
   2   5  12        2.67        3.34      1.55 o 
   3   5  12        0.45        1.27      1.56 o 
  -8   6  12        9.53        7.85      2.62 o 
  -7   6  12        5.72        6.66      1.44 o 
  -6   6  12        2.29        1.19      1.12 o 
  -5   6  12       12.87       10.62      1.00 o 
  -4   6  12        5.35        4.58      1.25 o 
  -3   6  12        0.43        0.88      0.96 o 
  -2   6  12        5.22        3.92      1.21 o 
  -1   6  12        0.08       -1.05      1.39 o 
   0   6  12        7.96        8.80      1.57 o 
   1   6  12        4.26        3.72      1.82 o 
   2   6  12        0.31        1.10      1.40 o 
  -7   7  12       11.78       13.14      2.29 o 
  -6   7  12        4.23        3.37      1.17 o 
  -5   7  12       17.94       19.08      1.31 o 
  -4   7  12       17.70       18.63      1.18 o 
  -3   7  12        0.40        1.10      1.24 o 
  -2   7  12        0.63        0.00      1.06 o 
  -1   7  12        5.54        2.88      1.35 o 
   0   7  12       22.47       24.20      2.60 o 
   1   7  12        3.31        2.20      1.59 o 
  -6   8  12        7.88        7.32      2.09 o 
  -5   8  12        4.47        3.48      1.54 o 
  -4   8  12        0.46        0.03      1.15 o 
  -3   8  12        0.09       -0.52      1.07 o 
  -2   8  12        9.22        9.58      1.93 o 
  -1   8  12        0.20        0.91      1.38 o 
   0   8  12        0.70        1.24      1.46 o 
 -10   1  13       51.39       52.91      4.08 o 
  -9   1  13       39.48       45.22      3.37 o 
  -8   1  13        0.54       -0.41      1.60 o 
  -7   1  13        2.35        1.74      0.74 o 
  -6   1  13       13.97       12.07      1.23 o 
  -5   1  13        9.01       10.23      1.04 o 
  -4   1  13       28.55       30.73      1.14 o 
  -3   1  13       11.61        9.90      1.12 o 
  -2   1  13       81.48       76.70      2.27 o 
  -1   1  13        6.24        4.97      1.37 o 
   0   1  13        1.53        4.05      1.58 o 
   1   1  13        0.01       -1.18      1.29 o 
   2   1  13        0.03       -0.90      1.28 o 
   3   1  13        1.70        2.00      1.75 o 
 -10   2  13       32.50       32.63      3.90 o 
  -9   2  13       20.23       16.03      2.70 o 
  -8   2  13       42.47       42.92      2.37 o 
  -7   2  13       14.39       11.52      0.81 o 
  -6   2  13        0.92        0.91      0.71 o 
  -5   2  13        1.82        1.91      0.90 o 
  -4   2  13       12.09       12.32      1.04 o 
  -3   2  13       18.41       19.60      1.62 o 
  -2   2  13       90.45       86.77      2.90 o 
  -1   2  13       84.75       86.19      2.71 o 
   0   2  13        0.00        1.17      1.16 o 
   1   2  13       28.54       32.70      2.23 o 
   2   2  13        8.47        6.45      1.83 o 
   3   2  13        3.20        4.29      1.89 o 
  -9   3  13       22.88       23.65      2.95 o 
  -8   3  13       36.95       41.00      3.71 o 
  -7   3  13        0.59        0.02      0.73 o 
  -6   3  13      162.74      156.28      3.15 o 
  -5   3  13      119.29      120.15      1.64 o 
  -4   3  13        1.33        2.07      0.76 o 
  -3   3  13       19.11       17.01      1.20 o 
  -2   3  13       38.58       42.78      1.73 o 
  -1   3  13       13.77       12.29      1.54 o 
   0   3  13       11.29       10.38      1.54 o 
   1   3  13       17.20       17.45      1.68 o 
   2   3  13        1.04       -0.03      1.35 o 
   3   3  13        9.16        7.71      2.40 o 
  -9   4  13        1.61       -0.33      1.84 o 
  -8   4  13        0.89        3.87      3.50 o 
  -7   4  13        3.15        2.19      0.91 o 
  -6   4  13       10.98       11.79      1.94 o 
  -5   4  13      115.38      114.54      2.85 o 
  -4   4  13        7.93        7.20      0.86 o 
  -3   4  13       42.59       39.08      1.36 o 
  -2   4  13        4.92        2.61      1.08 o 
  -1   4  13       28.18       29.31      1.88 o 
   0   4  13        2.58        1.77      1.22 o 
   1   4  13        0.08       -1.05      1.37 o 
   2   4  13        9.71        7.45      1.80 o 
  -8   5  13        4.54        4.15      1.40 o 
  -7   5  13       14.06       16.89      1.84 o 
  -6   5  13        1.65        1.22      0.99 o 
  -5   5  13       39.02       36.28      2.26 o 
  -4   5  13        5.47        4.06      1.04 o 
  -3   5  13       41.50       39.29      1.72 o 
  -2   5  13        3.12        2.24      1.20 o 
  -1   5  13       31.00       32.93      1.63 o 
   0   5  13        1.99        4.04      2.23 o 
   1   5  13        6.55        5.70      1.47 o 
   2   5  13        1.84        2.60      1.86 o 
  -7   6  13       59.37       61.23      2.62 o 
  -6   6  13        1.55        0.24      1.14 o 
  -5   6  13        0.31       -0.91      0.91 o 
  -4   6  13        0.88        1.74      1.26 o 
  -3   6  13        0.95        0.05      1.01 o 
  -2   6  13        8.31        7.01      1.53 o 
  -1   6  13        0.73        0.36      1.02 o 
   0   6  13        6.41        3.45      1.40 o 
   1   6  13        3.65        3.36      1.46 o 
  -6   7  13        0.21        0.89      1.23 o 
  -5   7  13       16.03       12.64      1.84 o 
  -4   7  13       47.66       48.12      3.21 o 
  -3   7  13       11.00       10.56      1.79 o 
  -2   7  13        2.51        3.59      1.49 o 
  -1   7  13        5.57        6.14      1.66 o 
   0   7  13        7.02        3.86      1.76 o 
  -9   0  14       11.68        9.42      6.66 o 
  -8   0  14       13.23       14.21      2.61 o 
  -7   0  14       44.25       44.08      4.27 o 
  -6   0  14        0.09       -0.17      0.75 o 
  -5   0  14        0.23        0.10      0.84 o 
  -4   0  14       10.14        8.36      1.76 o 
  -3   0  14       22.37       14.82      2.42 o 
  -2   0  14        9.30        8.67      1.74 o 
  -1   0  14        7.58        7.63      3.37 o 
   0   0  14        4.00        4.99      2.52 o 
   1   0  14        0.16       -0.09      1.61 o 
   2   0  14        4.32        5.84      2.27 o 
  -9   1  14       43.51       46.33      2.89 o 
  -8   1  14        1.05       -0.22      1.52 o 
  -7   1  14        0.33       -0.32      1.49 o 
  -6   1  14        6.12        4.92      0.88 o 
  -5   1  14       38.32       36.44      1.23 o 
  -4   1  14        4.66        4.62      0.95 o 
  -3   1  14        0.01        0.07      0.79 o 
  -2   1  14        5.45        5.41      1.15 o 
  -1   1  14        1.54        0.74      1.03 o 
   0   1  14        2.20        2.72      1.91 o 
   1   1  14        1.88        3.84      1.60 o 
   2   1  14        1.58        1.35      1.53 o 
  -9   2  14        3.46        2.44      1.82 o 
  -8   2  14        2.28        3.86      2.01 o 
  -7   2  14        9.11        8.75      1.92 o 
  -6   2  14       12.44        9.54      1.72 o 
  -5   2  14        2.71        2.18      0.87 o 
  -4   2  14        0.26       -0.35      0.94 o 
  -3   2  14        0.10        0.15      0.94 o 
  -2   2  14        1.07        2.46      1.10 o 
  -1   2  14        0.53        2.00      1.25 o 
   0   2  14        0.27        1.66      1.35 o 
   1   2  14        0.03       -0.39      1.47 o 
   2   2  14        1.63        1.25      1.49 o 
  -9   3  14       34.57       37.67      5.02 o 
  -8   3  14       17.01       17.06      2.39 o 
  -7   3  14        2.15        0.46      1.24 o 
  -6   3  14       13.95       14.11      1.98 o 
  -5   3  14        1.02        1.61      0.90 o 
  -4   3  14        0.10        0.42      0.69 o 
  -3   3  14        0.03       -0.43      0.81 o 
  -2   3  14        6.15        6.73      1.39 o 
  -1   3  14        3.16        6.21      1.55 o 
   0   3  14        0.52        2.05      1.36 o 
   1   3  14        5.59        5.07      1.46 o 
  -8   4  14        5.70        4.64      2.53 o 
  -7   4  14       23.14       23.19      1.57 o 
  -6   4  14        0.01       -0.33      1.19 o 
  -5   4  14        1.64        0.61      1.15 o 
  -4   4  14        2.16        2.20      0.83 o 
  -3   4  14       16.66       16.76      1.18 o 
  -2   4  14       62.54       71.78      1.99 o 
  -1   4  14        2.39        4.38      1.36 o 
   0   4  14        2.53        4.43      1.70 o 
   1   4  14        0.03        1.33      1.31 o 
  -7   5  14       18.58       16.42      2.49 o 
  -6   5  14       19.59       23.74      3.88 o 
  -5   5  14       45.81       46.07      2.38 o 
  -4   5  14       35.53       33.09      1.89 o 
  -3   5  14       19.07       15.47      1.53 o 
  -2   5  14        3.19        3.75      1.34 o 
  -1   5  14        0.58        0.46      1.10 o 
   0   5  14        4.89        6.29      1.63 o 
  -6   6  14        0.25        2.70      1.83 o 
  -5   6  14        0.16       -0.42      1.26 o 
  -4   6  14        0.68        0.42      1.62 o 
  -3   6  14        4.44        2.23      1.46 o 
  -2   6  14        0.30        1.56      1.51 o 
  -1   6  14        2.02       -0.02      1.04 o 
  -8   1  15        7.24        5.37      2.73 o 
  -7   1  15        2.16        1.97      2.09 o 
  -6   1  15       24.87       25.36      2.14 o 
  -5   1  15       12.77       14.24      1.11 o 
  -4   1  15        0.62       -0.07      0.84 o 
  -3   1  15        1.27        1.13      1.13 o 
  -2   1  15        4.45        3.22      1.20 o 
  -1   1  15       19.00       18.47      1.81 o 
   0   1  15        2.47        4.80      1.90 o 
  -8   2  15       24.82       17.04      2.63 o 
  -7   2  15       51.84       50.14      5.46 o 
  -6   2  15        0.98        0.22      1.52 o 
  -5   2  15        6.28        4.61      1.47 o 
  -4   2  15        9.97        6.83      1.06 o 
  -3   2  15        6.08        6.93      1.06 o 
  -2   2  15        2.46        2.30      1.36 o 
  -1   2  15        3.71        3.97      1.65 o 
   0   2  15       22.05       20.51      2.38 o 
  -7   3  15        0.52        1.19      1.98 o 
  -6   3  15        0.01        0.20      1.03 o 
  -5   3  15       30.04       30.75      2.96 o 
  -4   3  15        8.23        5.77      0.94 o 
  -3   3  15        1.94        2.99      1.15 o 
  -2   3  15       11.11        9.85      1.54 o 
  -1   3  15       40.33       45.04      2.40 o 
   0   3  15        0.40        2.64      1.72 o 
  -6   4  15        8.86        5.44      1.57 o 
  -5   4  15       10.57        8.49      1.82 o 
  -4   4  15       34.13       31.94      1.42 o 
  -3   4  15        0.26        2.14      1.00 o 
  -2   4  15       17.05       14.60      1.54 o 
  -1   4  15        0.00        0.57      1.20 o 
  -5   5  15       12.04        9.89      1.93 o 
  -4   5  15       11.98        9.13      1.85 o 
  -3   5  15        6.35        6.46      1.16 o 
  -6   0  16        5.70        7.03      3.52 o 
  -5   0  16       27.27       25.66      2.64 o 
  -4   0  16        8.82        5.70      2.13 o 
  -3   0  16        1.68       -0.01      1.60 o 
  -2   0  16        1.55        1.00      1.72 o 
  -6   1  16        1.70        0.15      2.39 o 
  -5   1  16        0.03        0.55      1.32 o 
  -4   1  16        6.89        7.21      1.20 o 
  -3   1  16        0.07        1.43      1.10 o 
  -2   1  16        7.10        7.45      1.63 o 
  -5   2  16        5.61        5.39      1.60 o 
  -4   2  16        0.51       -0.10      0.92 o 
  -3   2  16        1.80        1.96      1.19 o 
  -4   3  16        1.18        0.46      1.93 o 
                                                 
